# Supplementary material for: Loss of Myo19 increases metastasis by enhancing microenvironmental ROS gradient and chemotaxis
Source: EMBO Rep. 2024 Jan 26;25(3):9. doi: 10.1038/s44319-023-00052-y (PMC10933354; doi:10.1038/s44319-023-00052-y)
Supplement: Supplementary file 1 — Movie EV1 [file 44319_2023_52_MOESM1_ESM.zip › Movie EV1/readme.txt]

Movie EV1 Legend:
Cell migration within a spheroid. 5% of cells were pre-stained with 1 μM CellTracker™ Green CMFDA for 1 hour. Scale bar: 200 μm. 
