# Supplementary material for: Loss of Myo19 increases metastasis by enhancing microenvironmental ROS gradient and chemotaxis
Source: EMBO Rep. 2024 Jan 26;25(3):9. doi: 10.1038/s44319-023-00052-y (PMC10933354; doi:10.1038/s44319-023-00052-y)
Supplement: Supplementary file 2 — Source Data Fig. 1 [file 44319_2023_52_MOESM2_ESM.zip]

Archive with 23 entries (14 files):
- Figure 1/
- Figure 1/1A/
- Figure 1/1A/Metastasis.tif
- Figure 1/1A/Non metastasis.tif
- Figure 1/1B/
- Figure 1/1B/Myo19 histochemical score & metastasis.xlsx
- Figure 1/1C/
- Figure 1/1C/Myo19 histochemical score.xlsx
- Figure 1/1D/
- Figure 1/1D/Dermis and epidermis-Invasion.tif
- Figure 1/1D/Dermis and epidermis-Non invasion.tif
- Figure 1/1D/Muscle-Invasion.tif
- Figure 1/1D/Muscle-Non invasion.tif
- Figure 1/1E/
- Figure 1/1E/Quantification of tumor invasion.xlsx
- Figure 1/1F/
- Figure 1/1F/Quantification of tumor invasion.xlsx
- Figure 1/1G/
- Figure 1/1G/Mic60 KD.tif
- Figure 1/1G/Myo19 KD.tif
- Figure 1/1G/scramble.tif
- Figure 1/1H/
- Figure 1/1H/Number of lung metastatic foci.xlsx
