# Supplementary material for: Loss of Myo19 increases metastasis by enhancing microenvironmental ROS gradient and chemotaxis
Source: EMBO Rep. 2024 Jan 26;25(3):9. doi: 10.1038/s44319-023-00052-y (PMC10933354; doi:10.1038/s44319-023-00052-y)
Supplement: Supplementary file 2 — Source Data Fig. 1 [file 44319_2023_52_MOESM2_ESM.zip › Figure 1/1B/Myo19 histochemical score & metastasis.xlsx]

## Sheet: Sheet1
Metastasis	Non metastasis
0	0
30	180
0	80
180	80
5	50
140	240
30	120
70	180
5	20
100	30
60	0
0	80
90	10
90	5
50	80
70	20
20	120
140	10
20	0
180	30
70	80
90	140
10	20
70	140
160	120
50	30
10	30
90	180
120	160
160	180
50	50
	50
	90
	80
	70
	180
	210
	90
	20
	80
	20
	90
	80
	60
	0
	80
	60
	140
	0
	80
	80
	50
	60

## Sheet: Frequency distribution 
Bin Center	Metastasis	Non metastasis
0	0.16129	0.113208
20	0.129032	0.132076
40	0.0645161	0.0754717
60	0.129032	0.132076
80	0.129032	0.226415
100	0.16129	0.0566038
120	0.0322581	0.0566038
140	0.0645161	0.0566038
160	0.0645161	0.0188679
180	0.0645161	0.0943396
200	0	0
220	0	0.0188679
240	0	0.0188679
260	0	0
280	0	0
300	0	0
