# Supplementary material for: Loss of Myo19 increases metastasis by enhancing microenvironmental ROS gradient and chemotaxis
Source: EMBO Rep. 2024 Jan 26;25(3):9. doi: 10.1038/s44319-023-00052-y (PMC10933354; doi:10.1038/s44319-023-00052-y)
Supplement: Supplementary file 2 — Source Data Fig. 1 [file 44319_2023_52_MOESM2_ESM.zip › Figure 1/1E/Quantification of tumor invasion.xlsx]

## Sheet: Sheet1
	Non invasion	Invasion
scramble	28	72
Mic60 KD	0	100
Myo19 KD	16	84
