# Supplementary material for: Loss of Myo19 increases metastasis by enhancing microenvironmental ROS gradient and chemotaxis
Source: EMBO Rep. 2024 Jan 26;25(3):9. doi: 10.1038/s44319-023-00052-y (PMC10933354; doi:10.1038/s44319-023-00052-y)
Supplement: Supplementary file 2 — Source Data Fig. 1 [file 44319_2023_52_MOESM2_ESM.zip › Figure 1/1F/Quantification of tumor invasion.xlsx]

## Sheet: Sheet1
Percentage (%)	scramble	Mic60 KD	Myo19 KD
Non invasion	28	0	16
Skeletal Muscle	0	57	66
		(****)	(****)
Epidermis	14	57	16
		(****)	(ns)
Dermis	71	71	33
		(****)	(ns)
