# Supplementary material for: Loss of Myo19 increases metastasis by enhancing microenvironmental ROS gradient and chemotaxis
Source: EMBO Rep. 2024 Jan 26;25(3):9. doi: 10.1038/s44319-023-00052-y (PMC10933354; doi:10.1038/s44319-023-00052-y)
Supplement: Supplementary file 3 — Source Data Fig. 2 [file 44319_2023_52_MOESM3_ESM.zip]

Archive with 26 entries (17 files):
- Figure 2/
- Figure 2/2A/
- Figure 2/2A/405nm.tif
- Figure 2/2A/488nm.tif
- Figure 2/2A/read me.txt
- Figure 2/2A/RoGFP ratio.tif
- Figure 2/2B/
- Figure 2/2B/RoGFP ratio.tif
- Figure 2/2C/
- Figure 2/2C/RoGFP.xlsx
- Figure 2/2D/
- Figure 2/2D/B16-F10-405nm.tif
- Figure 2/2D/B16-F10-488nm.tif
- Figure 2/2D/HeLa-405nm.tif
- Figure 2/2D/HeLa-488nm.tif
- Figure 2/2D/MCF7-405nm.tif
- Figure 2/2D/MCF7-488nm.tif
- Figure 2/2D/read me.txt
- Figure 2/2E/
- Figure 2/2E/RoGFP ratio.xlsx
- Figure 2/2F-2I/
- Figure 2/2F-2I/ROS graident.xlsx
- Figure 2/2J/
- Figure 2/2J/RoGFP ratio.xlsx
- Figure 2/2K/
- Figure 2/2K/ROS gradient.xlsx
