# Supplementary material for: Loss of Myo19 increases metastasis by enhancing microenvironmental ROS gradient and chemotaxis
Source: EMBO Rep. 2024 Jan 26;25(3):9. doi: 10.1038/s44319-023-00052-y (PMC10933354; doi:10.1038/s44319-023-00052-y)
Supplement: Supplementary file 3 — Source Data Fig. 2 [file 44319_2023_52_MOESM3_ESM.zip › Figure 2/2A/read me.txt]

Image of RoGFP ratio was generated by dividing the image of 405nm by the image of 488 nm using "Image Calculator" in ImageJ.
