# Supplementary material for: Loss of Myo19 increases metastasis by enhancing microenvironmental ROS gradient and chemotaxis
Source: EMBO Rep. 2024 Jan 26;25(3):9. doi: 10.1038/s44319-023-00052-y (PMC10933354; doi:10.1038/s44319-023-00052-y)
Supplement: Supplementary file 3 — Source Data Fig. 2 [file 44319_2023_52_MOESM3_ESM.zip › Figure 2/2E/RoGFP ratio.xlsx]

## Sheet: HeLa
Radius	Relative RoGFP ratio
1	0.898761	1.03646	0.986214	1.02925	1.04931
0.98	0.838283	0.890267	0.798351	0.840667	0.9214
0.9604	0.884743	0.839054	0.747686	0.792654	0.838448
0.941192	0.897264	0.784601	0.758774	0.771142	0.806801
0.922368	0.844867	0.755764	0.754854	0.756943	0.811013
0.903921	0.829096	0.739681	0.739206	0.744054	0.771796
0.885842	0.831955	0.74245	0.732714	0.739577	0.741739
0.868126	0.82248	0.776775	0.71372	0.758374	0.739152
0.850763	0.790932	0.801013	0.720187	0.772024	0.745963
0.833748	0.792902	0.799193	0.763559	0.781539	0.787841
0.817073	0.819518	0.823511	0.810695	0.787229	0.820561
0.800731	0.846199	0.82516	0.819917	0.802486	0.841861
0.784717	0.866801	0.811883	0.803318	0.81127	0.881554
0.769022	0.874761	0.847424	0.802925	0.807232	0.887188
0.753642	0.89649	0.906653	0.823141	0.813451	0.879496
0.738569	0.911171	0.916666	0.852619	0.834171	0.891939
0.723798	0.892941	0.934605	0.900094	0.865996	0.911394
0.709322	0.886376	0.942964	0.930916	0.910841	0.930491
0.695135	0.892036	0.940306	0.968216	0.95374	0.957453
0.681233	0.914455	0.934202	1.00876	0.982422	0.987242
0.667608	0.948513	0.922142	1.03734	1.00964	1.02071
0.654256	0.963883	0.897603	1.04223	1.04038	1.03398
0.641171	0.961485	0.883413	1.04676	1.06418	1.03747
0.628347	0.96093	0.882517	1.05047	1.07003	1.04844
0.61578	0.950071	0.898054	1.05883	1.06593	1.06035
0.603465	0.937754	0.92107	1.06654	1.05716	1.05794
0.591395	0.948272	0.945098	1.07482	1.04875	1.05501
0.579568	0.976988	0.968322	1.08005	1.0436	1.0576
0.567976	1.0035	0.995413	1.09716	1.04119	1.07068

## Sheet: B16-F10
Radius	Relative RoGFP ratio
1	1.01631	0.953318	0.957088	1.07329
0.98	0.962831	0.87051	0.869415	1.01849
0.9604	0.880333	0.830462	0.807576	0.939701
0.941192	0.803213	0.834141	0.738398	0.900809
0.922368	0.800581	0.838963	0.729012	0.907761
0.903921	0.809612	0.831863	0.760803	0.924178
0.885842	0.798671	0.828846	0.771692	0.922833
0.868126	0.790021	0.839698	0.762092	0.905332
0.850763	0.785532	0.841571	0.733135	0.872721
0.833748	0.770771	0.821611	0.71891	0.845725
0.817073	0.754584	0.796224	0.723857	0.828786
0.800731	0.738161	0.776543	0.725589	0.821618
0.784717	0.715242	0.767928	0.718137	0.800037
0.769022	0.698484	0.769283	0.700779	0.777483
0.753642	0.695907	0.766665	0.675722	0.769598
0.738569	0.707284	0.763984	0.65991	0.786554
0.723798	0.716036	0.755721	0.653873	0.802767
0.709322	0.704853	0.744876	0.648483	0.80775
0.695135	0.684549	0.738737	0.630894	0.809866
0.681233	0.668085	0.735305	0.605126	0.812879
0.667608	0.654716	0.723279	0.580103	0.805265
0.654256	0.648059	0.715515	0.578981	0.801895
0.641171	0.643031	0.725715	0.599322	0.804858
0.628347	0.647002	0.743446	0.607981	0.805908
0.61578	0.65606	0.74558	0.592855	0.812604
0.603465	0.663821	0.734168	0.57412	0.819581
0.591395	0.669798	0.733636	0.574489	0.822059
0.579568	0.678179	0.74338	0.594136	0.828085
0.567976	0.680131	0.750498	0.625231	0.834413

## Sheet: MCF7
Radius	Relative RoGFP ratio
1	1.03626	0.922692	0.972647	1.0684
0.98	0.898411	0.830118	0.846913	0.962314
0.9604	0.802442	0.788582	0.739529	0.875512
0.941192	0.775873	0.709002	0.674198	0.746697
0.922368	0.797937	0.607944	0.662507	0.680913
0.903921	0.835185	0.569676	0.667795	0.647907
0.885842	0.818954	0.578068	0.680788	0.620048
0.868126	0.778653	0.593904	0.699276	0.579428
0.850763	0.747571	0.579451	0.699317	0.574578
0.833748	0.70968	0.567682	0.67057	0.596972
0.817073	0.676988	0.615264	0.620963	0.612327
0.800731	0.648224	0.653015	0.606484	0.639756
0.784717	0.615169	0.664829	0.62552	0.656255
0.769022	0.607988	0.68652	0.626413	0.669578
0.753642	0.631927	0.686062	0.616839	0.683928
0.738569	0.642702	0.695586	0.607108	0.669814
0.723798	0.63979	0.698065	0.606588	0.642458
0.709322	0.634989	0.682908	0.608705	0.628241
0.695135	0.625518	0.666309	0.603289	0.622461
0.681233	0.63039	0.650709	0.599338	0.614321
0.667608	0.650971	0.641109	0.588397	0.600351
0.654256	0.659679	0.630809	0.58083	0.58598
0.641171	0.65563	0.62759	0.578778	0.576084
0.628347	0.645302	0.621009	0.590004	0.578786
0.61578	0.626684	0.619935	0.604837	0.593473
0.603465	0.617459	0.625873	0.62048	0.613662
0.591395	0.615559	0.625668	0.636008	0.646426
0.579568	0.618415	0.607105	0.642306	0.689887
0.567976	0.628021	0.584279	0.637057	0.71419
