# Supplementary material for: Loss of Myo19 increases metastasis by enhancing microenvironmental ROS gradient and chemotaxis
Source: EMBO Rep. 2024 Jan 26;25(3):9. doi: 10.1038/s44319-023-00052-y (PMC10933354; doi:10.1038/s44319-023-00052-y)
Supplement: Supplementary file 3 — Source Data Fig. 2 [file 44319_2023_52_MOESM3_ESM.zip › Figure 2/2F-2I/ROS graident.xlsx]

## Sheet: Myo19KO
WT	Myo19 KO
0.582255	3.8432
0.899539	1.59601
0.195373	2.53581
2.13558	2.97721
0.645367	1.91319
1.54189	5.19531

## Sheet: Mic60 KD
scramble	Mic60 KD
0.83593	4.87907
0.543066	3.31368
0.667773	2.68315
1.28729	3.29606
1.25438	4.1072
1.41156	2.68935

## Sheet: AA
ctrl	AA
0.685531	2.37124
0.963423	3.26253
1.13829	1.86115
1.54659	2.00063
0.749481
0.916688

## Sheet: MitoTEMPO
ctrl	MitoTEMPO
0.759934	0.703837
1.01667	0.749617
1.37299	0.576653
0.702872	0.699926
0.800922	0.576744
1.3466	0.726693
