# Supplementary material for: Loss of Myo19 increases metastasis by enhancing microenvironmental ROS gradient and chemotaxis
Source: EMBO Rep. 2024 Jan 26;25(3):9. doi: 10.1038/s44319-023-00052-y (PMC10933354; doi:10.1038/s44319-023-00052-y)
Supplement: Supplementary file 3 — Source Data Fig. 2 [file 44319_2023_52_MOESM3_ESM.zip › Figure 2/2J/RoGFP ratio.xlsx]

## Sheet: Sheet1
Radius	ctrl											Catalase
1	1.049	1.01567	0.959168	0.972208	0.983799	0.963514	1.049	1.00408	1.00553	0.991043	1.00698	0.966412	0.953372	0.938883	0.94323	0.941781	0.934536	0.983799	0.947576	0.949025	0.950474	0.950474
0.98	1.0519	1.02147	0.967861	0.978003	0.985248	0.96931	1.05335	1.01278	1.01857	0.999737	1.02002	0.970759	0.959168	0.944679	0.949025	0.941781	0.937434	0.988145	0.953372	0.954821	0.954821	0.959168
0.9604	1.05479	1.02292	0.967861	0.980901	0.98235	0.963514	1.05045	1.01712	1.02147	0.998288	1.02437	0.972208	0.962065	0.946128	0.951923	0.940332	0.937434	0.988145	0.954821	0.959168	0.95627	0.963514
0.941192	1.05479	1.02437	0.967861	0.98235	0.979452	0.960616	1.04755	1.01278	1.02147	0.993941	1.02582	0.972208	0.962065	0.947576	0.954821	0.938883	0.935985	0.986697	0.953372	0.959168	0.954821	0.963514
0.922368	1.05335	1.02582	0.970759	0.98235	0.978003	0.960616	1.04465	1.00118	1.02002	0.998288	1.02292	0.973656	0.963514	0.949025	0.954821	0.937434	0.937434	0.986697	0.949025	0.959168	0.957719	0.962065
0.903921	1.05479	1.02582	0.973656	0.98235	0.975105	0.962065	1.04031	0.992492	1.01567	1.00263	1.01857	0.973656	0.966412	0.953372	0.95627	0.937434	0.938883	0.986697	0.947576	0.957719	0.962065	0.960616
0.885842	1.05479	1.02871	0.975105	0.985248	0.973656	0.957719	1.03741	0.993941	1.01278	1.00408	1.01857	0.972208	0.96931	0.954821	0.959168	0.935985	0.937434	0.985248	0.949025	0.957719	0.963514	0.960616
0.868126	1.04465	1.03161	0.973656	0.985248	0.972208	0.959168	1.03451	0.998288	1.01423	1.00553	1.01423	0.970759	0.970759	0.953372	0.960616	0.933087	0.935985	0.985248	0.951923	0.959168	0.964963	0.959168
0.850763	1.03596	1.03306	0.975105	0.980901	0.975105	0.960616	1.03451	1.00263	1.01278	1.00553	1.01567	0.96931	0.973656	0.954821	0.95627	0.933087	0.938883	0.983799	0.954821	0.960616	0.967861	0.960616
0.833748	1.03016	1.03306	0.972208	0.976554	0.973656	0.963514	1.03451	1.00118	1.01133	1.00118	1.01278	0.967861	0.975105	0.953372	0.951923	0.934536	0.941781	0.985248	0.953372	0.960616	0.964963	0.957719
0.817073	1.02727	1.02871	0.967861	0.972208	0.973656	0.963514	1.03596	0.99539	1.00408	0.996839	1.01133	0.966412	0.973656	0.950474	0.949025	0.935985	0.941781	0.986697	0.953372	0.95627	0.962065	0.957719
0.800731	1.02582	1.02002	0.962065	0.967861	0.973656	0.960616	1.03161	0.989594	1.00263	0.989594	1.00698	0.966412	0.967861	0.947576	0.947576	0.937434	0.94323	0.983799	0.950474	0.95627	0.959168	0.954821
0.784717	1.02582	1.01133	0.960616	0.970759	0.975105	0.960616	1.02437	0.983799	0.998288	0.983799	1.00408	0.966412	0.962065	0.947576	0.949025	0.935985	0.94323	0.980901	0.949025	0.953372	0.959168	0.954821
0.769022	1.02582	1.00843	0.959168	0.96931	0.975105	0.960616	1.02002	0.986697	0.992492	0.98235	1.00408	0.966412	0.960616	0.946128	0.949025	0.938883	0.94323	0.976554	0.950474	0.950474	0.954821	0.954821
0.753642	1.02582	1.00698	0.963514	0.966412	0.978003	0.962065	1.01567	0.989594	0.991043	0.980901	1.00408	0.966412	0.960616	0.949025	0.947576	0.940332	0.94323	0.973656	0.953372	0.949025	0.954821	0.95627
0.738569	1.02437	1.00408	0.963514	0.963514	0.979452	0.962065	1.00988	0.993941	0.991043	0.983799	1.00408	0.964963	0.959168	0.950474	0.944679	0.940332	0.944679	0.970759	0.954821	0.949025	0.953372	0.95627
0.723798	1.02002	1.00408	0.964963	0.962065	0.979452	0.960616	1.00553	0.991043	0.991043	0.98235	1.00408	0.964963	0.959168	0.950474	0.94323	0.937434	0.944679	0.96931	0.953372	0.951923	0.954821	0.95627
0.709322	1.01567	1.00408	0.964963	0.960616	0.978003	0.960616	1.00118	0.989594	0.991043	0.978003	1.00118	0.963514	0.959168	0.951923	0.94323	0.937434	0.944679	0.967861	0.951923	0.951923	0.951923	0.954821
0.695135	1.01278	1.00408	0.962065	0.959168	0.975105	0.960616	1.00118	0.983799	0.989594	0.973656	0.993941	0.962065	0.960616	0.950474	0.944679	0.937434	0.947576	0.967861	0.950474	0.953372	0.949025	0.950474
0.681233	1.01133	1.00408	0.959168	0.960616	0.975105	0.960616	1.00118	0.980901	0.989594	0.96931	0.988145	0.957719	0.960616	0.949025	0.944679	0.935985	0.947576	0.966412	0.949025	0.953372	0.947576	0.947576
0.667608	1.00988	1.00408	0.959168	0.962065	0.972208	0.957719	0.99539	0.979452	0.989594	0.966412	0.983799	0.95627	0.962065	0.949025	0.946128	0.934536	0.946128	0.962065	0.946128	0.951923	0.946128	0.94323
0.654256	1.00553	1.00263	0.957719	0.960616	0.96931	0.957719	0.991043	0.979452	0.988145	0.963514	0.979452	0.954821	0.959168	0.949025	0.944679	0.934536	0.947576	0.960616	0.946128	0.950474	0.944679	0.941781
0.641171	1.00118	0.998288	0.954821	0.957719	0.964963	0.95627	0.991043	0.980901	0.983799	0.964963	0.976554	0.951923	0.95627	0.946128	0.94323	0.93019	0.947576	0.959168	0.949025	0.947576	0.944679	0.940332
0.628347	0.998288	0.992492	0.949025	0.954821	0.964963	0.95627	0.989594	0.98235	0.975105	0.963514	0.973656	0.950474	0.953372	0.941781	0.941781	0.93019	0.946128	0.957719	0.949025	0.944679	0.946128	0.937434
0.61578	0.99539	0.989594	0.946128	0.953372	0.966412	0.95627	0.986697	0.980901	0.970759	0.962065	0.972208	0.951923	0.950474	0.938883	0.938883	0.931639	0.947576	0.957719	0.949025	0.938883	0.944679	0.937434
0.603465	0.99539	0.986697	0.944679	0.950474	0.964963	0.953372	0.988145	0.98235	0.975105	0.959168	0.972208	0.951923	0.950474	0.937434	0.937434	0.928741	0.946128	0.957719	0.949025	0.941781	0.941781	0.935985
0.591395	0.99539	0.98235	0.94323	0.946128	0.960616	0.953372	0.986697	0.980901	0.978003	0.954821	0.973656	0.951923	0.946128	0.935985	0.934536	0.925843	0.94323	0.959168	0.947576	0.94323	0.938883	0.937434
0.579568	0.993941	0.978003	0.94323	0.940332	0.957719	0.947576	0.986697	0.979452	0.98235	0.951923	0.978003	0.951923	0.94323	0.935985	0.93019	0.922945	0.938883	0.957719	0.947576	0.947576	0.935985	0.940332
0.567976	0.993941	0.979452	0.94323	0.938883	0.957719	0.94323	0.986697	0.978003	0.983799	0.949025	0.979452	0.951923	0.94323	0.937434	0.928741	0.924394	0.935985	0.957719	0.946128	0.949025	0.933087	0.941781
