# Supplementary material for: Loss of Myo19 increases metastasis by enhancing microenvironmental ROS gradient and chemotaxis
Source: EMBO Rep. 2024 Jan 26;25(3):9. doi: 10.1038/s44319-023-00052-y (PMC10933354; doi:10.1038/s44319-023-00052-y)
Supplement: Supplementary file 3 — Source Data Fig. 2 [file 44319_2023_52_MOESM3_ESM.zip › Figure 2/2K/ROS gradient.xlsx]

## Sheet: Sheet1
ctrl	Catalase
1.13395	0.559525
1.44072	0.889936
0.768234	0.453956
1.04071	0.748279
0.487868	0.317925
0.385159	-0.30447
1.29859	0.614021
0.913044	0.210702
1.04425	0.656346
1.3184	0.834099
1.16908	0.547321
