# Supplementary material for: Loss of Myo19 increases metastasis by enhancing microenvironmental ROS gradient and chemotaxis
Source: EMBO Rep. 2024 Jan 26;25(3):9. doi: 10.1038/s44319-023-00052-y (PMC10933354; doi:10.1038/s44319-023-00052-y)
Supplement: Supplementary file 4 — Source Data Fig. 3 [file 44319_2023_52_MOESM4_ESM.zip]

Archive with 29 entries (16 files):
- Figure 3/
- Figure 3/3A/
- Figure 3/3A/spheroid migration.tif
- Figure 3/3B/
- Figure 3/3B/velocity.xlsx
- Figure 3/3C/
- Figure 3/3C/3D invasion.xlsx
- Figure 3/3D/
- Figure 3/3D/mix spheroid in 2D.tif
- Figure 3/3E/
- Figure 3/3E/mix spheroid invasion in 2D.xlsx
- Figure 3/3F/
- Figure 3/3F/mix spheroid in 3D.tif
- Figure 3/3G/
- Figure 3/3G/mix spheroid in 3D.xlsx
- Figure 3/3I/
- Figure 3/3I/read me.txt
- Figure 3/3I/RoGFP ratio WT+KO.tif
- Figure 3/3I/WT+KO-KO cells.tif
- Figure 3/3I/WT+KO.tif
- Figure 3/3J/
- Figure 3/3J/ROS gradient.xlsx
- Figure 3/3K/
- Figure 3/3K/spheroid invasion.xlsx
- Figure 3/3L/
- Figure 3/3L/WT+KO.tif
- Figure 3/3L/WT+WT.tif
- Figure 3/3M/
- Figure 3/3M/Cell velocity.xlsx
