# Supplementary material for: Loss of Myo19 increases metastasis by enhancing microenvironmental ROS gradient and chemotaxis
Source: EMBO Rep. 2024 Jan 26;25(3):9. doi: 10.1038/s44319-023-00052-y (PMC10933354; doi:10.1038/s44319-023-00052-y)
Supplement: Supplementary file 4 — Source Data Fig. 3 [file 44319_2023_52_MOESM4_ESM.zip › Figure 3/3B/velocity.xlsx]

## Sheet: Sheet1
Radius	642.252	521.422	521.847	621.341	529.401	654.423	553.644	609.078	671.384	657.392	675.394	741.232	669.46	676.092	684.448	591.664	708.085	715.466	669.714	684.2	565.772	555.023	574.638	441.553	478.138	565.944	569.506	424.623	512.048	531.749	436.606	421.701	431.116	420.011	440.71	393.876	534.453	467.552	535.844	502.733	392.908	489.768	417.164	431.431	421.279	226.418	246.716	97.0824	54.4518
Velocity along time	0.816	0.877	0.816	1.097	0.648	0.658	0.129	0.658	0.645	0.233	0.555	1.471	1.652	0.968	2.336	1.271	0.735	0.456	0.52	1.126	0.877	0.258	0.635	0.323	0.452	0.752	0.73	1.277	1.163	0.645	0.577	0.065	0.52	0.551	0.144	0.323	0.816	0.408	0.581	0.755	0.595	0.392	0.516	0.555	0.595	0.365	0.376	0.865	0.595
	0.258	0.504	0.452	1.113	0.408	0.516	0.658	0.73	0.695	0.413	0.456	1.471	1.316	1.177	0.93	0.532	1.743	0.547	0.877	1.097	0.608	0.52	0.551	0.323	0.491	0.577	0.658	0.577	0.595	0.577	0.551	0.612	0.695	0.673	0.266	0.555	0.777	0.976	0.387	0.504	0.322	0.376	0.323	0.323	0.52	0.408	0.204	0.193	0.288
	1.385	0.877	0.413	0.952	0.865	0.612	0.787	0.959	0.516	1.126	1.184	1.11	0.865	1.652	0.577	0.258	1.323	0.648	0.774	1.098	0.288	0.673	0.456	0.392	0.408	0.516	0.129	0.258	0.456	0.408	0.584	0.456	0.204	0.465	0.433	0.129	0.547	0.695	0.612	0.266	0.204	0.274	0.841	0.645	0.258	0.73	0.091	0.258	0.129
	0.712	1.323	0.595	1.073	0.584	0.52	0.608	0.73	0.182	1.306	1.01	1.217	0.577	0.868	1.064	0.532	0.774	0.516	0.816	0.848	0.595	0.323	0.288	0.465	0.376	0	0.532	0.532	0.577	0.413	0.721	0.577	0.73	0.233	0.686	0.392	0.392	0.413	0.288	0.491	0.595	0.532	0.673	0.923	0.266	0.182	0.144	0.193	0.129
	0.917	0.896	0.712	1.296	0.47	0.93	0.645	0.959	0.258	0.93	1.126	1.569	1.824	0.968	0.752	0.577	0.686	0.204	0.777	0.577	0.968	0.129	0.194	0	0.71	0.465	0.129	0.547	0.516	0.555	0.595	0.465	0.47	0.065	0.288	0.266	0.392	0.413	0.777	0.639	0.322	0.144	0.365	0.288	0.323	0.288	0.182	0.204	0.413
	0.595	0.868	0.456	0.52	0.204	0.898	0.777	0.608	0.516	0.721	0.735	2.208	1.419	0.968	1.688	0.645	0.73	0.551	0.721	0.532	0.452	0.376	0.452	0.323	0.233	0.288	0.645	0.532	0.584	0.465	0.413	0.47	0.365	0.595	0.595	0.091	0.516	0.577	0.182	1.141	0.288	0.413	0.376	0.065	0.577	0.408	0.322	0.064	0.233
	0.47	0.648	0.664	1.126	0.774	0.608	0.392	0.721	0.532	0.532	1.328	0.695	1.847	0.808	0.365	0.645	0.93	0.648	0.645	0.595	0.645	0.52	0.258	0.347	0.323	0	0.695	0.129	0.648	0.551	0.233	0.52	0.129	0.323	0.194	0.376	0.465	0.52	0.413	0.456	0.639	0.347	0.595	0.274	0.376	0.258	0.52	0.413	0.413
	0.52	0.52	0.648	1.355	0.673	0.323	0.47	0.129	0.774	1.389	0.982	0.532	1.395	1.073	1.098	1.29	0.985	0.204	0.752	0.698	1.148	0.456	0.194	0.491	0.347	0.408	0.577	0.288	0.516	0.71	0.608	0.392	0.266	0.347	0.129	0.065	0.266	0.532	0.504	0.392	0.433	0.52	0.532	0.144	0.387	0.129	0.091	0.258	0.322
	0.322	0.645	0.091	0.329	0.532	0.323	0.808	0.658	1.154	1.225	1.081	1.616	1.459	1.163	0.93	0.288	0.612	0.52	0.752	0.129	1.05	0.504	0.595	0.129	0.323	0	0.288	0.465	0.516	0.47	0.547	0.504	0.194	0.266	0.182	0.347	0.577	0.465	0.595	0.288	0.392	0.712	0.465	0.555	0.323	0	0.129	0.233	0.551
	0.608	0.658	0.52	1.653	0.392	0.52	0.551	0.456	1.008	0.912	0.798	0.532	0.695	0.47	0.71	0.645	0.826	0.912	0.52	1.02	0.841	1.113	0.433	0.376	0.52	0.645	0.129	0.516	0.584	0.47	0.547	0.065	0.433	0.408	0.413	0.288	0.258	0.532	0.595	0.392	0.735	0.392	0.288	0.555	0.233	0.182	0.288	0.182	0.193
	0.456	0.182	0.695	1.126	0.376	0.52	0.329	0.329	0.288	0.52	0.777	0.982	0.73	0.808	1.126	0.785	0.695	0.712	0.413	0.777	0.52	0.645	0.129	0.433	0.288	0.408	0.387	0.774	0.877	0.323	0.52	0.516	0.648	0.551	0.595	0.387	0.347	0.288	0.712	0.639	0.491	0.266	0.413	0.065	0.777	0.774	0.204	0.266	0.347
	0.698	0.52	0.658	0.712	0.491	0.648	0.639	0.645	1.168	0.551	1.042	0.465	0.365	0.816	0.735	0.465	1.154	1.01	0.258	0.673	0.452	0.47	0.491	0.323	0.129	0.365	0.258	0	0.785	0.551	0.204	0.465	0.258	0.387	0.288	0.258	0.465	0.376	0.322	0.504	0.144	0.322	0.577	0.785	0.365	0.258	0.329	0.456	0.288
	0.967	0.752	0.365	0.648	0.698	0.365	0.413	0.959	0.365	0.959	0.635	0.785	0.912	0.877	1.548	0.532	0.365	0.635	0.387	0.288	0.204	0.258	0.465	0.144	0.288	0.288	0.774	0.465	0.182	0.274	0.52	0.204	0.376	0.144	0.645	0.288	0.551	0.266	0.71	0.456	0.547	0.516	0.456	0.347	0.091	0.387	0.408	0.258	0.233
	1.539	1.779	0.408	0.648	0.323	0.408	1.227	1.097	0.547	1.33	1.148	0.785	1.596	1.239	0.645	0.532	1.177	0.456	0.274	0.408	0.376	0.144	0.274	0.645	0.233	0.785	0.532	0.258	0.779	0.721	0.433	0.258	0.584	0.204	0.129	0.258	0.686	0.577	0.258	0.516	0.129	0.408	0.516	0.408	0.065	0	0.47	0.266	0.532
	0.808	1.186	0.52	0.774	0.516	0.664	0.52	0.877	1.442	0.608	0.491	1.102	1.224	1.342	1.455	0.752	0.939	0.639	0.266	0.608	0.413	0.635	0.47	0.376	0.194	0.532	0.516	0.547	0.798	0.129	0.577	0.52	0.93	0.258	0.288	0.323	0.47	0.721	0.322	0.258	0.387	0.698	0.194	0.695	0.52	0.129	0.233	0.392	0.144
	1.29	0.877	0.52	0.516	0.452	0.71	0.779	0.456	0.695	0.97	1.33	0.826	0.645	0.968	0.555	1.095	1.154	1.01	0.288	0.233	0.376	0.516	0.347	0.233	0.329	0.129	0.129	0.752	0.347	0.258	0.408	0.456	0.735	0.686	0.52	0.376	0.52	0.608	0.144	0.322	0.465	0.664	0.577	0.465	0.288	0.465	0	0.064	0.091
	1.02	1.644	0.47	0.288	0.47	0.204	0.387	0.433	0.532	0.193	0.735	0.658	0.408	0.392	0.841	1.419	1.227	0.266	0.698	0.798	0.392	0.456	0.091	0.347	0.144	0.577	0.752	0.258	0.408	0.288	0.532	0.861	0.365	0.266	0.274	0.129	0.491	0.194	0.322	0.532	0.204	0.091	0.581	0.577	0.645	0.288	0.129	0.064	0.595
	1.665	1.143	0.721	0.47	0.52	0.288	1.008	0.698	0.577	1.225	1.189	0.258	0.658	0.577	0.93	1.296	0.841	0.577	0.826	0.392	0.491	0.917	0.491	0.532	0.204	0.365	0.182	0.129	0.347	0.347	0.433	0.065	1.003	0.408	0.387	0.491	0.266	0.194	0.777	0.635	0.204	0.433	0.452	0.808	0.516	0.408	0.258	0.129	0.365
	0.839	1.04	0.065	0.848	0.635	0.323	0.577	1.29	0.516	1.05	1.285	0.826	1.575	0.433	0.129	0.182	0.982	1.01	0.258	0.808	0.347	0.433	0.712	0.233	0.266	0.465	0.182	0.258	0.608	0.288	0.323	0.258	0.347	0.182	0.347	0.288	0.465	0.144	0.233	0.193	0.144	0.233	0.288	0.555	0.065	0.288	0.645	0	0.258
	0.912	0.392	0.266	0.408	0.329	0.091	0.452	1.058	0.939	0.274	0.698	0.982	1.04	0.456	0.648	0.752	1.034	1.189	0.577	0.491	0.465	0.532	0.392	0.595	0.408	0.465	0.577	0.182	0.898	0.204	0.595	0.456	0.841	0.182	0.233	0.204	0.376	0.408	0.129	0.47	0.392	0.408	0.52	0.712	0.091	0.258	0.204	0	0.129
	1.189	0.52	0.376	1.05	0.555	0.752	0.144	0.959	0.408	1.442	0	0.695	0.387	1.569	0.923	1.471	0.73	0.329	1.073	0.288	0.52	0.376	0.288	0.392	0.785	0.182	0.387	0.645	0.144	0.258	0.612	0.877	0.577	0.408	0.52	0.329	0.555	0.347	0.064	0.516	0.433	0.347	0.52	0.551	0.288	0.129	0.204	0.233	0.288
	0.266	0.258	0.584	0.274	0.695	0.323	0.323	0.065	0.785	0.695	0.686	0.645	0.903	2.312	1.154	1.224	0.392	0.387	1.33	1.2	0.392	0.673	0.091	0.392	0.323	0.182	0.387	0.288	0.194	0.233	0.376	0.491	0.413	0.182	0.323	0.47	0.532	0.777	0.266	0.258	0.182	0.091	0.347	0.258	0.065	0.658	0.233	0.129	0.091
	0.917	0.408	0.194	0.347	0.721	0.695	0.233	0.465	1.04	0.639	0.323	0.516	0.516	1.347	0.959	1.11	0.577	0.532	0.595	0.584	0.365	0.516	0.065	0.532	0.392	0.129	0.465	0.258	0.323	0.266	0.323	0.347	0.47	0.903	0.323	0.365	0.144	1.097	0.091	0.266	0.551	0.064	0.413	0.645	0.274	0	0.064	0.376	0.064
	0.695	0.912	0.648	0.387	0.258	0.516	0.532	0.608	0.865	0.777	0.779	0.645	0.577	1.935	0.968	0.288	0.777	0.204	0.735	1.095	0.144	0.376	0.465	0.347	0.129	0.288	0.408	0.258	0.266	0.266	0.491	0.365	0.323	0.695	0.129	0.288	0.658	0.258	0.274	0.52	0.329	0.987	0.129	0.266	0	0.258	0.233	0.193	0.266
	0.808	0.639	0.465	0.387	0.848	0.144	0.516	0.129	1.11	0.877	0.648	0.182	0.752	0.551	1.11	0.695	1.271	0.787	0.323	0.735	0.551	0.695	0.347	0.288	0.408	0.288	0.752	0.912	0.144	0.413	0.376	0.347	0.274	0.408	0.258	0.065	0.52	0.612	0.456	0.516	0.639	0.329	0.258	0.258	0.194	0.258	0.091	0.258	0.288
	0.322	0.71	0.551	0.695	0.266	0.47	0.577	0.258	0.785	0.504	0.288	0.93	1.471	0.735	0.774	0.258	0.861	0.52	0.826	0.735	0.194	0.581	0.47	0.392	0.182	1.04	0.288	1.064	0.551	0.323	0.288	0.408	0.233	0.194	0.065	0.144	0.608	0.52	0.413	0.392	0.456	0.322	0.52	0.323	0.233	0.129	0.204	0.144	0.129
	0.129	0.673	0.323	0.433	0.433	0.658	0.686	0.635	0.465	1.252	0.465	0.182	0.532	0.785	0.912	0.516	0.865	0.47	0.816	0.808	0.233	0.233	0.233	0.608	0.465	0.288	0.182	0.365	0.581	0.532	0.347	0.182	0.347	0.808	0.52	0.465	0.52	0.595	0.387	0.392	0.392	0.233	0.648	0.456	0.091	0.129	0.465	0.595	0.129
	0.413	0.551	0.274	0.329	0.52	0.408	0.735	0.258	0.912	1.506	0.408	0.365	0.288	1.449	0.959	0.365	0.816	0.952	0.976	0.826	0.555	0.288	0.376	0.266	0.233	0.939	0.288	0.408	0.392	0.645	0.233	0.323	0.392	0.721	0.274	0.194	0.365	0.581	0.555	0.612	0.504	0.645	0.065	0.433	0.452	0.547	0.129	0.193	0.064
	0.839	0.608	0.323	0.194	0.392	0.551	0.065	0.413	0.532	0.877	0.721	0.93	0.695	0.387	1.161	0.288	0.595	0.645	0.93	0.968	0.408	0.755	0.258	0.839	0.365	0.465	0.465	0.695	0.323	0.329	0.465	0.323	0.516	0	0.376	0.204	0.581	0.387	0.322	0.841	0.408	0.456	0.258	0.777	0.673	0.516	0.064	0.258	0.288
	0.821	0.555	0.194	0.233	0.452	0.841	0.065	0.194	0.658	1.058	0.516	0.516	1.389	0.787	0.695	0.547	0.465	0.274	0.413	0.577	0.504	0.065	0.376	0.194	0.266	0.258	0.365	0.258	0.52	0.274	0.288	0.408	0.129	0.387	0.504	0.091	0.323	0.387	0.491	0.491	0.233	0.274	0.465	0.144	0.258	0.645	0.329	0.193	0.204
	0.504	0.673	0.129	0.433	0.266	0.258	0.752	0.433	0.182	1.126	0.347	0.532	0.129	0.868	0.347	0.532	0.645	0.52	0.129	0.721	0.47	1.189	0.47	0.47	0.433	0.129	0	0.547	0.376	0.258	1.042	0.065	0.144	0.091	0.129	0.392	0.233	0.323	0.144	0.329	0.491	0.288	0.266	0	0.258	0.288	0.258	0.491	0.329
	0.365	0.551	0.323	0.129	0.182	0.392	0.648	0.387	0.288	1.073	0.841	0.939	0.826	0.551	0.408	0.982	0.52	0.413	0.323	0.144	0.365	0.129	0.194	0.347	0.129	0.516	0	0.288	0.465	0.182	0.779	0.779	0.144	0.204	0.698	0.413	0.712	0.785	0.392	0.595	0.274	0.129	0.288	0.065	0.288	0.288	0.129	0.193	0.532
	0.288	0.322	0.387	0.555	0.347	0.329	0.204	0.288	0.288	1.472	0.091	0.532	0.865	1.395	0.658	1.189	0.959	0.091	0.491	0.923	0.144	0.129	0.52	0.413	0.365	0.532	0.258	0.387	0.266	0.433	0.329	0.323	0.194	0.491	0.144	0.233	0.639	0.465	0.322	0.329	0.408	0.329	0.779	0.323	0.182	0.387	0.144	0.695	0.322
[truncated: 14 more columns]
