# Supplementary material for: Loss of Myo19 increases metastasis by enhancing microenvironmental ROS gradient and chemotaxis
Source: EMBO Rep. 2024 Jan 26;25(3):9. doi: 10.1038/s44319-023-00052-y (PMC10933354; doi:10.1038/s44319-023-00052-y)
Supplement: Supplementary file 4 — Source Data Fig. 3 [file 44319_2023_52_MOESM4_ESM.zip › Figure 3/3C/3D invasion.xlsx]

## Sheet: Sheet1
WT	Myo19 KO	WT	Myo19 KO
1.04693	1.18189	0.805263	0.770608
0.975983	1.22235	0.966603	0.925697
0.900605	1.89987	0.826937	0.863218
0.918139	1.32178	0.91485	0.798119
0.944239	1.23938	0.89771	0.879543
1.21411	1.20715	0.866194	0.884683
