# Supplementary material for: Loss of Myo19 increases metastasis by enhancing microenvironmental ROS gradient and chemotaxis
Source: EMBO Rep. 2024 Jan 26;25(3):9. doi: 10.1038/s44319-023-00052-y (PMC10933354; doi:10.1038/s44319-023-00052-y)
Supplement: Supplementary file 4 — Source Data Fig. 3 [file 44319_2023_52_MOESM4_ESM.zip › Figure 3/3E/mix spheroid invasion in 2D.xlsx]

## Sheet: Sheet1
Time(h)	Myo19 KO_mix				WT_mix				WT					Myo19 KO
0	1	1	1		1	1	1		1	1	1	1		1	1	1	1
0.5	1.04665	1.04308	1.03173		1.03719	1.03561	1.02013		1.04934	1.00992	1.03498	1.04182		1.06772	1.05225	1.03268	1.05034
1	1.07858	1.07709	1.06097		1.06751	1.07033	1.04814		1.10431	1.02084	1.06186	1.07262		1.12641	1.09248	1.0667	1.09327
1.5	1.11582	1.10755	1.09352		1.09942	1.09768	1.07636		1.15009	1.03523	1.0896	1.10055		1.183	1.1325	1.1061	1.14095
2	1.15611	1.13845	1.12857		1.13523	1.12871	1.10702		1.1965	1.05392	1.10365	1.13011		1.23775	1.17612	1.15209	1.19426
2.5	1.20107	1.17484	1.17269		1.17339	1.161	1.14047		1.24041	1.07615	1.12961	1.16049		1.29488	1.22591	1.20379	1.2491
3	1.23685	1.20619	1.20233		1.20725	1.19133	1.15907		1.27903	1.09958	1.15203	1.18727		1.34907	1.26923	1.248	1.29923
3.5	1.2667	1.23042	1.23921		1.2383	1.21857	1.19466		1.31295	1.12054	1.17493	1.21276		1.39775	1.31745	1.3128	1.33681
4	1.29537	1.25436	1.27387		1.26461	1.23682	1.22132		1.34338	1.13945	1.19799	1.22687		1.44415	1.3536	1.35014	1.37623
4.5	1.33013	1.27969	1.3108		1.29428	1.25968	1.25235		1.36761	1.15973	1.2298	1.25072		1.48379	1.384	1.37694	1.40318
5	1.36472	1.30207	1.34401		1.32028	1.28291	1.28185		1.38599	1.17532	1.23148	1.26887		1.52599	1.41122	1.4308	1.45488
5.5	1.39519	1.32204	1.37153		1.34494	1.29615	1.29501		1.4051	1.19937	1.25299	1.28598		1.56726	1.45302	1.46187	1.50889
6	1.42267	1.34098	1.40128		1.3657	1.31615	1.31756		1.43015	1.21965	1.27143	1.29551		1.60245	1.48826	1.48396	1.53628
6.5	1.45175	1.36019	1.42083		1.38796	1.3355	1.31141		1.44659	1.24081	1.28973	1.31203		1.65001	1.51248	1.51435	1.5685
7	1.47671	1.37922	1.44996		1.40781	1.35177	1.33015		1.45476	1.2547	1.30339	1.32595		1.68066	1.53905	1.54269	1.60578
7.5	1.50592	1.4024	1.48069		1.4299	1.36789	1.3523		1.46587	1.27512	1.31449	1.33764		1.71503	1.5625	1.56839	1.63041
8	1.53654	1.42231	1.51286		1.45451	1.39169	1.37801		1.48175	1.32619	1.33042	1.35354		1.74596	1.58946	1.59213	1.66831
8.5	1.55917	1.43956	1.5368		1.47101	1.40057	1.39431		1.48934	1.33932	1.33966	1.36353		1.78654	1.61057	1.6189	1.69989
9	1.57937	1.45349	1.56283		1.49016	1.41918	1.41368		1.50252	1.34221	1.35334	1.37549		1.81588	1.63386	1.6536	1.71103
9.5	1.59703	1.47342	1.59099		1.50751	1.43852	1.43779		1.51322	1.3725	1.36847	1.38919		1.84246	1.65731	1.6857	1.7465
10	1.62698	1.49056	1.61234		1.52494	1.45602	1.45771		1.51998	1.38178	1.38206	1.40487		1.87093	1.68527	1.71734	1.76488
10.5	1.64395	1.50099	1.63207		1.54073	1.46846	1.47265		1.52222	1.40453	1.38874	1.40302		1.89704	1.69481	1.74464	1.77649
11	1.66398	1.51504	1.65704		1.5552	1.48583	1.48957		1.52859	1.42108	1.40139	1.4085		1.92957	1.71855	1.81344	1.79679
11.5	1.67747	1.52578	1.68166		1.56933	1.49669	1.50476		1.53446	1.43403	1.4086	1.41392		1.94993	1.73747	1.83357	1.81386
