# Supplementary material for: Loss of Myo19 increases metastasis by enhancing microenvironmental ROS gradient and chemotaxis
Source: EMBO Rep. 2024 Jan 26;25(3):9. doi: 10.1038/s44319-023-00052-y (PMC10933354; doi:10.1038/s44319-023-00052-y)
Supplement: Supplementary file 4 — Source Data Fig. 3 [file 44319_2023_52_MOESM4_ESM.zip › Figure 3/3G/mix spheroid in 3D.xlsx]

## Sheet: Sheet1
WT	Myo19 KO
0.985154	1.09573
1.34539	1.29167
1.20203	1.1635
0.819645	0.865139
0.797441	0.790328
0.850336	0.865139
