# Supplementary material for: Loss of Myo19 increases metastasis by enhancing microenvironmental ROS gradient and chemotaxis
Source: EMBO Rep. 2024 Jan 26;25(3):9. doi: 10.1038/s44319-023-00052-y (PMC10933354; doi:10.1038/s44319-023-00052-y)
Supplement: Supplementary file 4 — Source Data Fig. 3 [file 44319_2023_52_MOESM4_ESM.zip › Figure 3/3I/read me.txt]

In the stack, the first image is "405nm", the second image is "488nm", the third image is "Myo19 KO cells stained with cell tracker"
Image of RoGFP ratio was generated by dividing the image of 405nm by the image of 488 nm using "Image Calculator" in ImageJ.
