# Supplementary material for: Loss of Myo19 increases metastasis by enhancing microenvironmental ROS gradient and chemotaxis
Source: EMBO Rep. 2024 Jan 26;25(3):9. doi: 10.1038/s44319-023-00052-y (PMC10933354; doi:10.1038/s44319-023-00052-y)
Supplement: Supplementary file 4 — Source Data Fig. 3 [file 44319_2023_52_MOESM4_ESM.zip › Figure 3/3J/ROS gradient.xlsx]

## Sheet: Sheet1
WT+WT	WT+KO	KO+WT
1.85503	2.65512	0.542067
1.06654	2.93817	0.516303
0.909317	3.77443	0.514233
0.876147	2.71348	0.292161
0.621094	4.45626	0.643036
0.671879	2.97264
