# Supplementary material for: Loss of Myo19 increases metastasis by enhancing microenvironmental ROS gradient and chemotaxis
Source: EMBO Rep. 2024 Jan 26;25(3):9. doi: 10.1038/s44319-023-00052-y (PMC10933354; doi:10.1038/s44319-023-00052-y)
Supplement: Supplementary file 4 — Source Data Fig. 3 [file 44319_2023_52_MOESM4_ESM.zip › Figure 3/3K/spheroid invasion.xlsx]

## Sheet: Sheet1
WT+WT	WT+KO	KO+WT
0.916054	1.1078	0.848795
1.05864	1.07999	1.00074
0.977154	1.13134	0.882703
1.01096	1.26212	0.926455
0.994933	1.14405	0.901206
1.04226	1.26212
