# Supplementary material for: Loss of Myo19 increases metastasis by enhancing microenvironmental ROS gradient and chemotaxis
Source: EMBO Rep. 2024 Jan 26;25(3):9. doi: 10.1038/s44319-023-00052-y (PMC10933354; doi:10.1038/s44319-023-00052-y)
Supplement: Supplementary file 4 — Source Data Fig. 3 [file 44319_2023_52_MOESM4_ESM.zip › Figure 3/3M/Cell velocity.xlsx]

## Sheet: Sheet1
WT+WT	WT+KO
0.827968	1.18221
0.960024	1.55532
1.1906	1.27025
0.633029	1.12142
0.815392	1.32475
1.20527	1.91795
1.01033	2.37491
0.804911	1.32265
1.21156	1.52598
1.67061	1.26606
1.38554	1.57209
1.07112	0.890852
0.572241	1.28073
0.641413	1.75655
