# Supplementary material for: Loss of Myo19 increases metastasis by enhancing microenvironmental ROS gradient and chemotaxis
Source: EMBO Rep. 2024 Jan 26;25(3):9. doi: 10.1038/s44319-023-00052-y (PMC10933354; doi:10.1038/s44319-023-00052-y)
Supplement: Supplementary file 5 — Source Data Fig. 4 [file 44319_2023_52_MOESM5_ESM.zip]

Archive with 25 entries (15 files):
- Figure 4/
- Figure 4/4B/
- Figure 4/4B/H2O2 gradient.xlsx
- Figure 4/4C/
- Figure 4/4C/ctrl.tif
- Figure 4/4C/H2O2+catalase.tif
- Figure 4/4C/H2O2.tif
- Figure 4/4D/
- Figure 4/4D/transwell.xlsx
- Figure 4/4G/
- Figure 4/4G/FMI.xlsx
- Figure 4/4H/
- Figure 4/4H/GAPDH.tif
- Figure 4/4H/pSrc.tif
- Figure 4/4H/Total src.tif
- Figure 4/4I/
- Figure 4/4I/Active Src.xlsx
- Figure 4/4J/
- Figure 4/4J/active RhoA.tif
- Figure 4/4J/GAPDH.tif
- Figure 4/4J/Total RhoA.tif
- Figure 4/4K/
- Figure 4/4K/Active RhoA.xlsx
- Figure 4/4L/
- Figure 4/4L/transwell.xlsx
