# Supplementary material for: Loss of Myo19 increases metastasis by enhancing microenvironmental ROS gradient and chemotaxis
Source: EMBO Rep. 2024 Jan 26;25(3):9. doi: 10.1038/s44319-023-00052-y (PMC10933354; doi:10.1038/s44319-023-00052-y)
Supplement: Supplementary file 5 — Source Data Fig. 4 [file 44319_2023_52_MOESM5_ESM.zip › Figure 4/4B/H2O2 gradient.xlsx]

## Sheet: Sheet1
Upper	Lower
1.07874	1.27559
1.09055	1.09843
1.00394	1.29134
0.885827	1.22441
1.0315	1.19685
0.909449	1.33465
