# Supplementary material for: Loss of Myo19 increases metastasis by enhancing microenvironmental ROS gradient and chemotaxis
Source: EMBO Rep. 2024 Jan 26;25(3):9. doi: 10.1038/s44319-023-00052-y (PMC10933354; doi:10.1038/s44319-023-00052-y)
Supplement: Supplementary file 5 — Source Data Fig. 4 [file 44319_2023_52_MOESM5_ESM.zip › Figure 4/4G/FMI.xlsx]

## Sheet: Sheet1
ctrl	H2O2 gradient
0	0
-0.19	0.26
-0.06	0.29
-0.01	0.33
0.03	0.31
-0.01	0.27
-0.02	0.2
0.01	0.2
0	0.19
-0.03	0.21
-0.06	0.2
-0.07	0.22
-0.1	0.2
-0.11	0.17
-0.09	0.12
-0.07	0.13
-0.07	0.11
-0.06	0.1
-0.06	0.1
-0.06	0.09
-0.06	0.09
-0.06	0.05
-0.06	0.05
-0.04
-0.04
