# Supplementary material for: Loss of Myo19 increases metastasis by enhancing microenvironmental ROS gradient and chemotaxis
Source: EMBO Rep. 2024 Jan 26;25(3):9. doi: 10.1038/s44319-023-00052-y (PMC10933354; doi:10.1038/s44319-023-00052-y)
Supplement: Supplementary file 5 — Source Data Fig. 4 [file 44319_2023_52_MOESM5_ESM.zip › Figure 4/4I/Active Src.xlsx]

## Sheet: Sheet1
ctrl	H2O2
0.989002	2.14432
1.05359	2.21167
0.957411	1.66968
