# Supplementary material for: Loss of Myo19 increases metastasis by enhancing microenvironmental ROS gradient and chemotaxis
Source: EMBO Rep. 2024 Jan 26;25(3):9. doi: 10.1038/s44319-023-00052-y (PMC10933354; doi:10.1038/s44319-023-00052-y)
Supplement: Supplementary file 5 — Source Data Fig. 4 [file 44319_2023_52_MOESM5_ESM.zip › Figure 4/4L/transwell.xlsx]

## Sheet: Sheet1
ctrl	ctrl+H2O2	Src KD	SrcKD+H2O2	PP2	PP2+H2O2	Dasatinib	Dasatinib+H2O2	RhoA activator	RhoA activator+H2O2	Rac1 inhibitor	Raci inhibitor+H2O2
0.817061	1.41829	0.822742	1.34448	0.277492	0.292909	1.0722	1.02752	0.634921	0.282187	0.521739	0.802676
0.924974	1.7112	0.963211	1.36455	0.169579	0.308325	1.19346	0.765856	1.30512	0.987654	0.722408	0.963211
0.832477	1.49537	0.90301	1.16388	0.431655	0.262076	0.95732	1.05943	0.917108	0.246914	0.662207	0.963211
0.878726	1.43371	1.26421	1.16388	0.447071	0.400822	0.836059	0.797766	1.51676	0.42328	0.702341	0.943144
0.662898	1.43371	1.10368	1.24415	0.36999	0.292909	1.10411	0.842441	1.16402	0.564374	0.662207	0.702341
0.817061	1.09455	0.622074	1.26421	0.24666	0.554985	1.13602	0.950937	0.917108	0.564374	0.361204	0.862876
1.17163	1.17163	0.90301	1.32441	0.308325	0.832477	1.16155	0.695652	0.740741	0.811287	0.64214	1.20401
0.709147	1.49537	0.983278	1.32441	0.200411	0.585817	1.02752	0.740327	0.776014	0.42328	0.622074	1.24415
0.863309	1.61871	1.40468	1.46488	0.308325	0.477903	0.931791	0.938173	1.23457	0.493827	0.160535	1.12375
1.49537	1.8037	1.40468	1.18395	0.477903	0.400822	0.963702		0.846561	0.246914	0.461538	0.64214
1.34121	1.49537	1.14381	0.842809	0.755396	0.601233	0.880734		1.0582	0.388007		0.802676
1.03289	1.37204	0.782609	1.18395	0.662898	0.231244	0.708416		1.09347	0.529101		0.923077
1.34121	1.37204	1.36455	0.401338	0.709147	0.277492	1.00199		1.19929	0.352734		1.06354
0.955807	1.29496	0.842809	0.541806	0.431655	0.36999	0.727563		1.26984	0.246914		0.963211
1.15622	1.29496	1.00334	0.64214		0.447071	0.746709		1.48148	0.493827		1.20401
	1.66495	1.12375	1.36455		0.262076	0.810531		1.65785	0.740741		1.22408
	1.29496	0.983278			0.400822	1.00199		0.987654	0.21164
		1.12375			0.400822			1.09347	0.176367
		1.26421						0.846561
		1.10368
		1.02341
		1.08361
		1.38461
