# Supplementary material for: Loss of Myo19 increases metastasis by enhancing microenvironmental ROS gradient and chemotaxis
Source: EMBO Rep. 2024 Jan 26;25(3):9. doi: 10.1038/s44319-023-00052-y (PMC10933354; doi:10.1038/s44319-023-00052-y)
Supplement: Supplementary file 6 — Figure EV Source Data [file 44319_2023_52_MOESM6_ESM.zip]

Archive with 102 entries (60 files):
- Figure EV/
- Figure EV/Figure EV1/
- Figure EV/Figure EV1/1A/
- Figure EV/Figure EV1/1A/Myo19 expression.xlsx
- Figure EV/Figure EV1/1B/
- Figure EV/Figure EV1/1B/Ki-67.xlsx
- Figure EV/Figure EV1/1C/
- Figure EV/Figure EV1/1C/L group.tif
- Figure EV/Figure EV1/1C/M group.tif
- Figure EV/Figure EV1/1D/
- Figure EV/Figure EV1/1D/Ki-67.xlsx
- Figure EV/Figure EV1/1E/
- Figure EV/Figure EV1/1E/tumor.jpg
- Figure EV/Figure EV1/1F/
- Figure EV/Figure EV1/1F/tumor weight.xlsx
- Figure EV/Figure EV1/1G/
- Figure EV/Figure EV1/1G/maximal diameter.xlsx
- Figure EV/Figure EV2/
- Figure EV/Figure EV2/2A/
- Figure EV/Figure EV2/2A/IMS-RoGFP-GAPDH.tif
- Figure EV/Figure EV2/2A/IMS-RoGFP-Myo19.tif
- Figure EV/Figure EV2/2A/matirx-RoGFP-GAPDH.tif
- Figure EV/Figure EV2/2A/matrix-RoGFP-Myo19.tif
- Figure EV/Figure EV2/2B/
- Figure EV/Figure EV2/2B/Matrix RoGFP.xlsx
- Figure EV/Figure EV2/2C/
- Figure EV/Figure EV2/2C/IMS Rogfp.xlsx
- Figure EV/Figure EV2/2E/
- Figure EV/Figure EV2/2E/GAPDH.tif
- Figure EV/Figure EV2/2E/Tom20.tif
- Figure EV/Figure EV2/2F/
- Figure EV/Figure EV2/2F/Mito H2O2.xlsx
- Figure EV/Figure EV2/2G/
- Figure EV/Figure EV2/2G/mitoSOX.xlsx
- Figure EV/Figure EV2/2H/
- Figure EV/Figure EV2/2H/DHE intensity.xlsx
- Figure EV/Figure EV2/2I/
- Figure EV/Figure EV2/2I/H2O2 in cell lysis.xlsx
- Figure EV/Figure EV2/2J/
- Figure EV/Figure EV2/2J/mitoPY.xlsx
- Figure EV/Figure EV2/2K/
- Figure EV/Figure EV2/2K/GAPDH.tif
- Figure EV/Figure EV2/2K/Nrf2.tif
- Figure EV/Figure EV2/2L/
- Figure EV/Figure EV2/2L/RoGFP ratio.xlsx
- Figure EV/Figure EV2/2M/
- Figure EV/Figure EV2/2M/ROS gradient.xlsx
- Figure EV/Figure EV2/2N/
- Figure EV/Figure EV2/2N/a tubulin.tif
- Figure EV/Figure EV2/2N/Mic60.tif
- Figure EV/Figure EV2/2O-2R/
- Figure EV/Figure EV2/2O-2R/RoGFP ratio.xlsx
- Figure EV/Figure EV3/
- Figure EV/Figure EV3/2B/
- Figure EV/Figure EV3/2B/read me.txt
- Figure EV/Figure EV3/2B/ss-HyPer-GPI.tif
- Figure EV/Figure EV3/2C/
- Figure EV/Figure EV3/2C/HyPer ratio.xlsx
- Figure EV/Figure EV4/
- Figure EV/Figure EV4/4A/
- Figure EV/Figure EV4/4A/3D invasion.tif
- Figure EV/Figure EV4/4B/
- Figure EV/Figure EV4/4B/Myo19 KO+catalase-0h.tif
- Figure EV/Figure EV4/4B/Myo19 KO+catalase-48h.tif
- Figure EV/Figure EV4/4B/Myo19 KO-0h.tif
- Figure EV/Figure EV4/4B/Myo19 KO-48h.tif
- Figure EV/Figure EV4/4B/Nrf2 KD-0h.tif
- Figure EV/Figure EV4/4B/Nrf2 KD-48h.tif
- Figure EV/Figure EV4/4B/WT+catalase-0h.tif
- Figure EV/Figure EV4/4B/WT+catalase-48h.tif
- Figure EV/Figure EV4/4B/WT-0h.tif
- Figure EV/Figure EV4/4B/WT-48h.tif
- Figure EV/Figure EV4/4C/
- Figure EV/Figure EV4/4C/invasion rate.xlsx
- Figure EV/Figure EV4/4D-4E/
- Figure EV/Figure EV4/4D-4E/random migration.xlsx
- Figure EV/Figure EV4/4F/
- Figure EV/Figure EV4/4F/Myo19 KD-0h.tif
- Figure EV/Figure EV4/4F/Myo19 KD-16h.tif
- Figure EV/Figure EV4/4F/scramble-0h.tif
- Figure EV/Figure EV4/4F/scramble-16h.tif
- Figure EV/Figure EV4/4G/
- Figure EV/Figure EV4/4G/wound scratch.xlsx
- Figure EV/Figure EV4/4I/
- Figure EV/Figure EV4/4I/RoGFP ratio and Myo19 KO cells-WT+KO.xlsx
- Figure EV/Figure EV4/4K/
- Figure EV/Figure EV4/4K/RoGFP ratio and Myo19 KO cells-KO+WT.xlsx
- Figure EV/Figure EV5/
- Figure EV/Figure EV5/5B/
- Figure EV/Figure EV5/5B/ctrl.tif
- Figure EV/Figure EV5/5B/H2O2+Catalase.tif
- Figure EV/Figure EV5/5B/H2O2.tif
- Figure EV/Figure EV5/5C/
- Figure EV/Figure EV5/5C/transwell.xlsx
- Figure EV/Figure EV5/5D/
- Figure EV/Figure EV5/5D/cell velocity.xlsx
- Figure EV/Figure EV5/5E/
- Figure EV/Figure EV5/5E/Src & GAPDH.tif
- Figure EV/Figure EV5/5F/
- Figure EV/Figure EV5/5F/GAPDH.tif
- Figure EV/Figure EV5/5F/pSrc.tif
- Figure EV/Figure EV5/5F/Total Src.tif
