# Supplementary material for: Loss of Myo19 increases metastasis by enhancing microenvironmental ROS gradient and chemotaxis
Source: EMBO Rep. 2024 Jan 26;25(3):9. doi: 10.1038/s44319-023-00052-y (PMC10933354; doi:10.1038/s44319-023-00052-y)
Supplement: Supplementary file 6 — Figure EV Source Data [file 44319_2023_52_MOESM6_ESM.zip › Figure EV/Figure EV1/1A/Myo19 expression.xlsx]

## Sheet: Sheet1
breast carcinoma	pancreatic adenocarcinoma	tongue squamous cell carcinoma	colorectal carcinoma	non-small cell lung carcinoma	hepatobiliary carcinoma	glioblastoma	small cell lung carcinoma
-2.2	-2.2	-1.9	-1.8	-1.3	-1.3	-1.2	1
