# Supplementary material for: Loss of Myo19 increases metastasis by enhancing microenvironmental ROS gradient and chemotaxis
Source: EMBO Rep. 2024 Jan 26;25(3):9. doi: 10.1038/s44319-023-00052-y (PMC10933354; doi:10.1038/s44319-023-00052-y)
Supplement: Supplementary file 6 — Figure EV Source Data [file 44319_2023_52_MOESM6_ESM.zip › Figure EV/Figure EV1/1B/Ki-67.xlsx]

## Sheet: Sheet1
Histochemistry score	Ki-67 (%)
180	10
80	50
80	30
50	20
240	70
120	20
180	5
20	80
30	50
0	20
80	70
10	80
5	60
80	60
20	60
120	10
10	90
0	80
30	70
80	80
140	35
20	10
120	80
30	70
30	30
180	80
160	25
180	40
50	30
50	20
90	30
80	40
70	15
180	30
210	40
90	60
20	70
80	40
20	5
90	20
80	10
60	10
0	40
80	70
60	50
140	30
0	20
80	10
80	10
50	70
60	30
0	80
30	40
0	40
180	30
5	70
140	70
30	70
70	10
5	60
100	60
60	30
90	70
90	30
50	80
70	40
20	20
140	60
20	5
180	80
70	50
90	40
10	50
70	60
160	60
50	75
10	60
90	50
120	60
160	15
50	30
