# Supplementary material for: Loss of Myo19 increases metastasis by enhancing microenvironmental ROS gradient and chemotaxis
Source: EMBO Rep. 2024 Jan 26;25(3):9. doi: 10.1038/s44319-023-00052-y (PMC10933354; doi:10.1038/s44319-023-00052-y)
Supplement: Supplementary file 6 — Figure EV Source Data [file 44319_2023_52_MOESM6_ESM.zip › Figure EV/Figure EV1/1D/Ki-67.xlsx]

## Sheet: Sheet1
L	M	H
80	50	50
40	30	20
20	20	40
40	70	50
80	60	70
50	10	10
20	80	25
70	60	30
80	80	30
60	30	40
70	40	60
10	70	5
60	30	50
90	60	75
80	40	60
60	20	10
70	10
10	40
70	50
30	70
30	60
20	10
15	10
80
70
40
5
20
5
50
50
60
75
60
10
40
50
20
70
30
30
