# Supplementary material for: Loss of Myo19 increases metastasis by enhancing microenvironmental ROS gradient and chemotaxis
Source: EMBO Rep. 2024 Jan 26;25(3):9. doi: 10.1038/s44319-023-00052-y (PMC10933354; doi:10.1038/s44319-023-00052-y)
Supplement: Supplementary file 6 — Figure EV Source Data [file 44319_2023_52_MOESM6_ESM.zip › Figure EV/Figure EV1/1F/tumor weight.xlsx]

## Sheet: Sheet1
scramble	Mic60 KD	Myo19 KD
0.53	0.45	0.64
0.27	0.7	0.49
0.89	0.63	0.38
0.84	0.47	0.78
1	0.54	0.66
0.58	0.43	0.73
1.01	0.43	0.53
