# Supplementary material for: Loss of Myo19 increases metastasis by enhancing microenvironmental ROS gradient and chemotaxis
Source: EMBO Rep. 2024 Jan 26;25(3):9. doi: 10.1038/s44319-023-00052-y (PMC10933354; doi:10.1038/s44319-023-00052-y)
Supplement: Supplementary file 6 — Figure EV Source Data [file 44319_2023_52_MOESM6_ESM.zip › Figure EV/Figure EV1/1G/maximal diameter.xlsx]

## Sheet: Sheet1
scramble	Mic60 KD	Myo19 KD
1.05	1.1	1.3
0.62	0.92	0.9
0.92	1.1	0.92
1	1.01	0.95
1.1	1	0.8
1.22	0.9	1.05
0.91	0.41
