# Supplementary material for: Loss of Myo19 increases metastasis by enhancing microenvironmental ROS gradient and chemotaxis
Source: EMBO Rep. 2024 Jan 26;25(3):9. doi: 10.1038/s44319-023-00052-y (PMC10933354; doi:10.1038/s44319-023-00052-y)
Supplement: Supplementary file 6 — Figure EV Source Data [file 44319_2023_52_MOESM6_ESM.zip › Figure EV/Figure EV2/2L/RoGFP ratio.xlsx]

## Sheet: Sheet1
Radius	WT					Nrf2 KD
1	1.05904	0.955193	0.994962	0.990803		1.27485	1.11773	1.23667	1.16099	1.28314	1.13024
0.98	0.861196	0.89649	0.888657	0.919813		1.17394	1.04025	1.10086	1.07585	1.17993	1.04137
0.9604	0.798164	0.88257	0.854894	0.876484		1.13987	1.0707	1.04603	1.05951	1.13851	1.00202
0.941192	0.774655	0.841757	0.839593	0.866508		1.12794	1.09265	1.02201	1.07391	1.142	0.959483
0.922368	0.786612	0.792198	0.821578	0.853049		1.11268	1.0867	0.993576	1.09094	1.17715	0.95309
0.903921	0.789972	0.757884	0.799974	0.796509		1.1008	1.09045	1.00089	1.1178	1.21828	0.9651
0.885842	0.764566	0.75718	0.789922	0.751423		1.11861	1.09959	1.02177	1.13891	1.22913	0.964667
0.868126	0.741516	0.776332	0.793868	0.75133		1.13094	1.09895	1.04952	1.15259	1.22864	0.938451
0.850763	0.727458	0.791909	0.804014	0.767681		1.15792	1.12172	1.08488	1.14331	1.21863	0.92283
0.833748	0.723234	0.816003	0.818554	0.772174		1.18978	1.16361	1.11233	1.14656	1.20697	0.931109
0.817073	0.724369	0.828104	0.821152	0.768064		1.19662	1.1819	1.12936	1.16427	1.21403	0.967025
0.800731	0.730022	0.833912	0.82661	0.78293		1.20722	1.19418	1.13626	1.18945	1.23844	1.01377
0.784717	0.737623	0.835935	0.842916	0.802481		1.23365	1.22094	1.13815	1.18797	1.25659	1.03066
0.769022	0.747332	0.833526	0.84875	0.823293		1.23475	1.24029	1.16133	1.15592	1.27459	1.03239
0.753642	0.756645	0.830198	0.855898	0.841941		1.21595	1.26371	1.18983	1.12455	1.30597	1.04523
0.738569	0.766616	0.830272	0.861357	0.830909		1.19881	1.28206	1.22087	1.1151	1.34978	1.06281
0.723798	0.764585	0.84595	0.850608	0.817736		1.20395	1.30503	1.24666	1.12898	1.38689	1.09212
0.709322	0.762321	0.867738	0.853802	0.826697		1.22719	1.33987	1.28338	1.14482	1.40101	1.12764
0.695135	0.775357	0.899145	0.878443	0.856877		1.26004	1.36422	1.32183	1.15653	1.40182	1.14951
0.681233	0.798306	0.920856	0.903436	0.884653		1.30435	1.37511	1.34837	1.17435	1.39302	1.14227
0.667608	0.822635	0.930661	0.914198	0.891395		1.34929	1.37136	1.37299	1.19493	1.39687	1.11192
0.654256	0.830689	0.953934	0.918792	0.894835		1.38454	1.36238	1.37335	1.22619	1.40664	1.08923
0.641171	0.849863	0.98399	0.926678	0.930353		1.42121	1.35625	1.35099	1.27028	1.41653	1.09267
0.628347	0.886914	1.02019	0.947822	0.996513		1.4221	1.34135	1.33084	1.30678	1.42791	1.13739
0.61578	0.94211	1.04439	0.980524	1.03941		1.40417	1.34913	1.33951	1.3308	1.44456	1.17647
0.603465	0.970117	1.05464	1.01485	1.0597		1.39779	1.37055	1.3523	1.35262	1.45139	1.18675
0.591395	0.963974	1.06876	1.04364	1.08991		1.40809	1.39751	1.36381	1.36244	1.45467	1.17606
0.579568	0.970378	1.0937	1.06322	1.11358		1.421	1.40246	1.37038	1.35639	1.46011	1.16743
0.567976	1.00555	1.13191	1.07358	1.11514		1.45066	1.41047	1.37943	1.33431	1.46469	1.17399
