# Supplementary material for: Loss of Myo19 increases metastasis by enhancing microenvironmental ROS gradient and chemotaxis
Source: EMBO Rep. 2024 Jan 26;25(3):9. doi: 10.1038/s44319-023-00052-y (PMC10933354; doi:10.1038/s44319-023-00052-y)
Supplement: Supplementary file 6 — Figure EV Source Data [file 44319_2023_52_MOESM6_ESM.zip › Figure EV/Figure EV2/2M/ROS gradient.xlsx]

## Sheet: Sheet1
WT	Nrf2 KD
1.09679	0.6608
0.941869	0.131371
0.975289	0.625024
0.986047	0.320964
	0.532716
	0.754652
