# Supplementary material for: Loss of Myo19 increases metastasis by enhancing microenvironmental ROS gradient and chemotaxis
Source: EMBO Rep. 2024 Jan 26;25(3):9. doi: 10.1038/s44319-023-00052-y (PMC10933354; doi:10.1038/s44319-023-00052-y)
Supplement: Supplementary file 6 — Figure EV Source Data [file 44319_2023_52_MOESM6_ESM.zip › Figure EV/Figure EV2/2O-2R/RoGFP ratio.xlsx]

## Sheet: Myo19 KO
Radius	WT							Myo19 KO
1	1.05907	0.904656	0.961507	1.00489	1.0121	1.05778		1.7944	1.88608	1.95531	1.75283	1.80919	1.81885
0.98	0.979683	0.830978	0.930302	0.868939	0.940236	0.953022		1.52434	1.64669	1.71233	1.50966	1.55791	1.4886
0.9604	0.960745	0.83604	0.96031	0.815752	0.935604	0.925865		1.35777	1.48253	1.52581	1.38453	1.37992	1.34052
0.941192	0.973411	0.818341	0.933081	0.800453	0.942867	0.91018		1.25283	1.38361	1.40931	1.30389	1.24706	1.32152
0.922368	0.968726	0.786806	0.900314	0.833147	0.917412	0.91245		1.20442	1.35057	1.34113	1.25529	1.17089	1.33728
0.903921	0.945757	0.763972	0.912876	0.847701	0.911165	0.921795		1.19334	1.35039	1.30743	1.221	1.13594	1.33519
0.885842	0.940965	0.787335	0.919477	0.866319	0.933584	0.924059		1.20185	1.36269	1.29604	1.1996	1.12546	1.33753
0.868126	0.934086	0.809019	0.906444	0.88202	0.961554	0.940193		1.20892	1.37416	1.2817	1.19996	1.12703	1.34327
0.850763	0.938236	0.814967	0.908532	0.902473	0.945074	0.953841		1.22163	1.38223	1.27753	1.21093	1.12795	1.3387
0.833748	0.941611	0.838324	0.902504	0.919356	0.940713	0.95712		1.23165	1.37398	1.26907	1.22618	1.12127	1.33422
0.817073	0.944879	0.850316	0.900402	0.922948	0.948702	0.969592		1.22888	1.34518	1.27395	1.23417	1.10416	1.33911
0.800731	0.959169	0.850743	0.898135	0.914728	0.954862	0.964266		1.25378	1.31339	1.28799	1.23738	1.09289	1.35032
0.784717	0.981723	0.839537	0.911301	0.914236	0.950291	0.943019		1.29699	1.29472	1.29117	1.23658	1.09125	1.3578
0.769022	0.993732	0.825315	0.924048	0.911617	0.948663	0.924426		1.31265	1.28601	1.28766	1.23369	1.08987	1.35669
0.753642	0.983089	0.840326	0.932017	0.890858	0.934988	0.927255		1.30929	1.28727	1.28835	1.24242	1.10193	1.3578
0.738569	0.959821	0.853746	0.944453	0.87307	0.922264	0.948127		1.31682	1.29203	1.29826	1.27632	1.12736	1.36963
0.723798	0.94085	0.86686	0.950615	0.873561	0.919566	0.952341		1.32866	1.29474	1.3126	1.30323	1.15244	1.37821
0.709322	0.917789	0.865513	0.953543	0.867199	0.908171	0.936091		1.32896	1.30583	1.32107	1.31269	1.17062	1.40217
0.695135	0.911669	0.872773	0.951785	0.867323	0.890069	0.917923		1.31338	1.33967	1.32957	1.31812	1.18315	1.42199
0.681233	0.924833	0.906757	0.937951	0.888172	0.875581	0.902936		1.29793	1.38669	1.33999	1.34747	1.1973	1.44354
0.667608	0.940667	0.933879	0.932191	0.907299	0.880422	0.875479		1.30116	1.42466	1.35674	1.40173	1.21343	1.4714
0.654256	0.961275	0.960082	0.92351	0.913774	0.894228	0.872109		1.34457	1.43947	1.37626	1.45194	1.22783	1.51575
0.641171	0.979394	0.987236	0.90063	0.922163	0.903604	0.890745		1.41158	1.44297	1.39622	1.49719	1.2478	1.56192
0.628347	1.00357	1.0008	0.878921	0.927809	0.931416	0.921568		1.48173	1.4454	1.42012	1.52634	1.26418	1.60465
0.61578	1.03489	1.00525	0.89318	0.923829	0.964172	0.959358		1.53769	1.46082	1.43053	1.54385	1.28534	1.6408
0.603465	1.04512	1.018	0.90638	0.950972	0.997241	1.00201		1.57516	1.48165	1.42981	1.55871	1.30434	1.65694
0.591395	1.0472	1.02868	0.91703	0.992207	1.00217	1.04342		1.59906	1.487	1.42323	1.57595	1.31846	1.66942
0.579568	1.04259	1.03431	0.926763	1.0329	0.996652	1.05267		1.60902	1.48527	1.42226	1.59647	1.32714	1.69126
0.567976	1.03382	1.03747	0.945339	1.06012	0.99559	1.05		1.61743	1.48834	1.41042	1.61648	1.335	1.70785

## Sheet: Mic60 KD
Radius	WT							Mic60 KD
1	0.956767	1.05679	1.03915	1.00632	0.895277	1.0457		1.78928	1.72987	1.73332	1.88641	1.89947	1.68417
0.98	0.888999	0.978826	0.934898	0.905789	0.805928	0.957147		1.43218	1.42071	1.40218	1.57736	1.61255	1.44891
0.9604	0.888752	0.940272	0.914501	0.87635	0.768937	0.945878		1.19192	1.2518	1.24538	1.35143	1.43282	1.34166
0.941192	0.877446	0.929637	0.913296	0.87112	0.763538	0.983551		1.03786	1.14839	1.19426	1.22596	1.30304	1.27563
0.922368	0.828489	0.92086	0.920652	0.891511	0.779172	0.992004		0.961228	1.09948	1.16007	1.15149	1.19928	1.23732
0.903921	0.813334	0.898337	0.905008	0.913868	0.797848	0.997985		0.95211	1.07325	1.13796	1.13832	1.11987	1.22272
0.885842	0.830776	0.913489	0.903008	0.930959	0.815565	1.00483		0.990697	1.05431	1.10729	1.12373	1.06214	1.23237
0.868126	0.827187	0.917334	0.923054	0.911135	0.823738	1.01642		1.02203	1.07401	1.10142	1.11016	1.06539	1.26463
0.850763	0.829358	0.89884	0.931805	0.905528	0.833846	1.03732		1.00016	1.10911	1.11426	1.11238	1.10247	1.28349
0.833748	0.862434	0.895553	0.958566	0.924613	0.854335	1.05522		0.980232	1.13892	1.11202	1.13984	1.14054	1.30729
0.817073	0.89882	0.928893	0.98613	0.944813	0.86179	1.04705		0.999666	1.15449	1.11662	1.15324	1.19034	1.33192
0.800731	0.936349	0.963932	1.01097	0.946296	0.868441	1.03603		1.03337	1.15149	1.12396	1.15346	1.21735	1.33298
0.784717	0.978213	0.978762	1.04083	0.976348	0.895444	1.04951		1.06188	1.1486	1.15377	1.15977	1.20532	1.32953
0.769022	0.999931	0.986168	1.07175	1.02425	0.930729	1.06212		1.07329	1.14179	1.17499	1.16193	1.21244	1.35306
0.753642	1.00361	0.998287	1.10267	1.04768	0.951699	1.07078		1.06289	1.16738	1.17219	1.17148	1.23178	1.37167
0.738569	0.99714	1.01902	1.10204	1.06547	0.961724	1.10039		1.05567	1.20098	1.18919	1.17783	1.24852	1.36085
0.723798	0.988324	1.03084	1.11404	1.08094	0.960964	1.13386		1.08276	1.22961	1.17148	1.20261	1.25723	1.3794
0.709322	0.999961	1.03447	1.14502	1.06405	0.953426	1.14907		1.1021	1.26968	1.17773	1.22865	1.24196	1.41116
0.695135	1.01989	1.04308	1.16197	1.06858	0.955336	1.1554		1.11422	1.30858	1.21368	1.2368	1.22929	1.43079
0.681233	1.02593	1.06533	1.13912	1.09288	0.954293	1.1687		1.14341	1.33678	1.23869	1.22871	1.25163	1.46513
0.667608	1.03151	1.08413	1.10537	1.09586	0.94512	1.17499		1.19419	1.36166	1.25916	1.22434	1.28261	1.47558
0.654256	1.02677	1.09289	1.09499	1.0763	0.942743	1.17333		1.22512	1.37829	1.27421	1.24489	1.28685	1.47338
0.641171	1.04902	1.10551	1.13319	1.07679	0.949288	1.1492		1.23366	1.3867	1.29009	1.29227	1.27816	1.477
0.628347	1.0548	1.12556	1.15839	1.10248	0.968773	1.14881		1.22433	1.39844	1.30739	1.3324	1.28196	1.50405
0.61578	1.04032	1.13868	1.16869	1.1467	0.977208	1.15952		1.21234	1.40017	1.34468	1.35881	1.3109	1.54432
0.603465	1.02703	1.15277	1.18963	1.16486	0.983874	1.16911		1.20532	1.39556	1.38748	1.37696	1.33665	1.54672
0.591395	1.02901	1.15574	1.22784	1.15548	0.995914	1.171		1.20755	1.3917	1.41877	1.40176	1.33186	1.532
0.579568	1.05299	1.15217	1.25106	1.14331	1.01275	1.1825		1.21123	1.39985	1.43362	1.42626	1.30832	1.50289
0.567976	1.07235	1.14915	1.2576	1.12213	1.02788	1.18796		1.2055	1.40862	1.41517	1.44423	1.30049	1.48518

## Sheet: AA
Radius	WT							AA
1	0.915841	0.947495	0.972004	1.10394	1.05052	1.01021		1.157	1.31711	1.09176	1.14841
0.98	0.890856	0.912435	0.895752	0.995696	0.997594	0.951466		0.972261	1.07418	0.91338	1.03629
0.9604	0.882346	0.895555	0.883587	0.934894	0.981219	0.946364		0.876852	0.934815	0.841765	0.977804
0.941192	0.895069	0.885355	0.898768	0.921218	0.977847	0.951076		0.8431	0.870028	0.816796	0.926118
0.922368	0.917403	0.895963	0.877591	0.931886	0.981427	0.955562		0.858925	0.850882	0.809064	0.884361
0.903921	0.923885	0.906103	0.852153	0.935983	0.976582	0.923262		0.876361	0.852271	0.833368	0.861937
0.885842	0.946688	0.917208	0.847287	0.936517	0.956599	0.92986		0.873452	0.846652	0.864961	0.865084
0.868126	0.963431	0.919756	0.860775	0.917178	0.949574	0.965641		0.849247	0.818153	0.844373	0.870062
0.850763	0.960747	0.939847	0.87072	0.883062	0.946991	0.968306		0.818137	0.790887	0.816884	0.85035
0.833748	0.971618	0.953522	0.869527	0.868885	0.950208	0.978815		0.796611	0.773967	0.792123	0.844356
0.817073	0.969837	0.959791	0.885502	0.87954	0.951236	0.999748		0.802879	0.751154	0.764524	0.845972
0.800731	0.930816	0.96424	0.903584	0.907784	0.949186	1.01252		0.815342	0.733561	0.758867	0.850879
0.784717	0.901047	0.953997	0.884791	0.929528	0.972085	0.999116		0.818019	0.730608	0.785614	0.841329
0.769022	0.914696	0.931738	0.876968	0.948454	0.981411	0.997372		0.813959	0.745979	0.80213	0.841112
0.753642	0.945861	0.909512	0.878216	0.953557	0.974686	1.01201		0.812608	0.760474	0.80194	0.847954
0.738569	0.967112	0.912729	0.880486	0.919002	0.971288	1.02053		0.807486	0.757919	0.803929	0.851854
0.723798	0.956391	0.918868	0.898151	0.894078	0.989811	1.04469		0.812812	0.745159	0.792679	0.850563
0.709322	0.944365	0.910964	0.924002	0.895234	1.01276	1.06804		0.814765	0.731181	0.786906	0.854236
0.695135	0.961081	0.919573	0.950875	0.906002	1.02611	1.07672		0.815765	0.727832	0.797429	0.868136
0.681233	0.978834	0.929385	0.958687	0.900618	1.03285	1.07728		0.806777	0.725735	0.818244	0.890741
0.667608	0.970558	0.935001	0.970198	0.913013	1.03001	1.07131		0.780141	0.726013	0.83281	0.916539
0.654256	0.951838	0.940479	0.9904	0.928544	1.03479	1.05379		0.75608	0.737783	0.828067	0.919919
0.641171	0.936912	0.943492	0.982271	0.930336	1.05524	1.05952		0.747175	0.743679	0.810907	0.915488
0.628347	0.933656	0.931429	0.96908	0.936568	1.08008	1.08678		0.759543	0.748999	0.794825	0.911117
0.61578	0.921901	0.924995	0.980576	0.958759	1.07138	1.1419		0.789561	0.758578	0.784525	0.894649
0.603465	0.93564	0.949112	1.0044	0.968832	1.04847	1.20427		0.811272	0.768449	0.784112	0.884641
0.591395	0.968265	0.972512	1.01144	0.964952	1.00513	1.2119		0.82168	0.774874	0.788192	0.877913
0.579568	1.01179	0.97411	1.01085	0.966562	0.96161	1.18238		0.818677	0.779134	0.786418	0.874265
0.567976	1.04664	0.958173	1.01602	0.976167	0.91945	1.13967		0.81642	0.777368	0.784598	0.88134

## Sheet: MitoTEMPO
Radius	ctrl							MitoTEMPO
1	0.999626	0.99354	1.02655	0.99152	0.965697	1.02307		0.958914	0.943336	0.926924	0.931514	0.955176	0.974728
0.98	0.939537	0.938517	0.963316	0.937661	0.908745	0.974634		0.909997	0.907555	0.890179	0.896259	0.910706	0.952613
0.9604	0.911306	0.91864	0.923866	0.905824	0.879319	0.937704		0.88679	0.883413	0.87822	0.882999	0.884037	0.946075
0.941192	0.901075	0.911088	0.903454	0.891668	0.864533	0.921564		0.877417	0.872953	0.857269	0.871307	0.864671	0.937269
0.922368	0.898617	0.903211	0.893663	0.881469	0.858521	0.903397		0.864557	0.861834	0.846037	0.862838	0.855495	0.919341
0.903921	0.899423	0.889047	0.879653	0.875297	0.860226	0.881366		0.851544	0.849347	0.840497	0.855826	0.855461	0.901715
0.885842	0.89616	0.876506	0.858813	0.870675	0.864129	0.869321		0.846419	0.846472	0.840534	0.852637	0.855804	0.893233
0.868126	0.885962	0.864051	0.841816	0.866372	0.863077	0.868543		0.849173	0.846511	0.843905	0.851195	0.850182	0.891337
0.850763	0.875116	0.861512	0.831595	0.864221	0.855805	0.874079		0.84609	0.845989	0.844978	0.851263	0.848809	0.893335
0.833748	0.872374	0.868083	0.827918	0.867463	0.849829	0.874828		0.840918	0.851124	0.843501	0.859383	0.849872	0.898314
0.817073	0.869915	0.876343	0.831968	0.865971	0.854708	0.87335		0.837719	0.851038	0.845135	0.865266	0.848517	0.903524
0.800731	0.867855	0.888757	0.842027	0.862007	0.866199	0.87424		0.83687	0.857059	0.846911	0.869273	0.850318	0.911981
0.784717	0.872594	0.894651	0.850525	0.859848	0.870385	0.875651		0.842163	0.862369	0.85101	0.871909	0.847133	0.912922
0.769022	0.876687	0.893335	0.848674	0.858208	0.871567	0.873146		0.850876	0.872314	0.854594	0.871264	0.84753	0.909274
0.753642	0.88489	0.890048	0.848085	0.861265	0.867522	0.868175		0.855354	0.882587	0.855886	0.871083	0.853943	0.909105
0.738569	0.893737	0.883914	0.845146	0.864241	0.865104	0.866915		0.861973	0.88313	0.857878	0.871576	0.86037	0.91024
0.723798	0.902442	0.884359	0.838145	0.866788	0.863803	0.868187		0.870006	0.881795	0.864943	0.877172	0.862285	0.913442
0.709322	0.912831	0.886489	0.83409	0.870443	0.867305	0.871488		0.875315	0.878971	0.872204	0.881285	0.86229	0.912627
0.695135	0.918385	0.886798	0.838176	0.870512	0.874132	0.876684		0.880252	0.8727	0.876919	0.875889	0.86045	0.913392
0.681233	0.921687	0.888213	0.84528	0.874516	0.87901	0.882664		0.883424	0.872349	0.881695	0.869128	0.863501	0.917032
0.667608	0.922362	0.895524	0.856139	0.878501	0.883192	0.889032		0.885208	0.873445	0.88498	0.869051	0.86748	0.919454
0.654256	0.9202	0.905908	0.862527	0.883336	0.886619	0.893972		0.886547	0.87331	0.886646	0.876922	0.872417	0.922411
0.641171	0.919923	0.911663	0.86576	0.88787	0.889502	0.896469		0.889601	0.878044	0.887862	0.884909	0.879936	0.929889
0.628347	0.919773	0.913286	0.867152	0.895799	0.893093	0.898686		0.896169	0.882913	0.892516	0.89485	0.886618	0.941038
0.61578	0.924557	0.919562	0.867716	0.902777	0.899663	0.901946		0.900249	0.889937	0.895247	0.905452	0.893095	0.951294
0.603465	0.929876	0.927395	0.876329	0.907143	0.906318	0.905762		0.901417	0.901192	0.894612	0.911023	0.897689	0.95238
0.591395	0.930812	0.92947	0.887561	0.909654	0.914994	0.909292		0.898652	0.908496	0.896125	0.911529	0.903239	0.957665
0.579568	0.933441	0.930074	0.894265	0.911974	0.923875	0.912053		0.893178	0.910664	0.896634	0.909768	0.908759	0.9645
0.567976	0.938604	0.935488	0.902457	0.915033	0.928556	0.912497		0.890827	0.915006	0.897787	0.906881	0.907989	0.974297
