# Supplementary material for: Loss of Myo19 increases metastasis by enhancing microenvironmental ROS gradient and chemotaxis
Source: EMBO Rep. 2024 Jan 26;25(3):9. doi: 10.1038/s44319-023-00052-y (PMC10933354; doi:10.1038/s44319-023-00052-y)
Supplement: Supplementary file 6 — Figure EV Source Data [file 44319_2023_52_MOESM6_ESM.zip › Figure EV/Figure EV3/2C/HyPer ratio.xlsx]

## Sheet: Sheet1
Time(min)	HyPer ratio
0	0.649994	0.434599	0.193619	0.709743	0.791036	0.802172	0.846927
1	0.768894	0.317583	0.084978	0.845779	0.937553	0.734249	0.76396
2	0.813259	0.319625	0.105324	0.871437	0.929183	0.738895	0.762091
3	0.847916	0.550625	0.332338	0.868506	0.868937	0.763614	0.837749
4	0.828665	0.63249	0.520274	0.859905	0.841862	0.876949	0.925746
5	1	0.681362	0.915713	1	0.971512	0.965737	0.991478
6	0.8938	0.566172	0.924273	0.995954	0.944552	0.934635	0.98628
7	0.902862	0.874206	0.997973	0.922857	0.973385	0.977682	0.813535
8	0.901442	0.840283	0.984673	0.828886	1	0.942978	0.853776
9	0.798168	0.91757	0.954045	0.633824	0.991091	1	0.86455
10	0.81648	0.96633	0.953133	0.797942	0.790553	0.9066	1
11	0.756643	0.964656	0.889647	0.692251	0.829115	0.739595	0.831764
12	0.724249	0.953974	0.836277	0.835973	0.756921	0.752366	0.840047
13	0.631058	0.91352	0.859883	0.731531	0.832502	0.748742	0.838018
14	0.641725	0.947449	0.914207	0.768065	0.817741	0.64465	0.760514
15	0.597764	0.97606	1	0.695168	0.825801	0.688284	0.778702
16	0.240321	1	0.93283	0.369241	0	0.641477	0.703309
17	0.048857	0.861498	0.878597	0.283795	0.058237	0.586994	0.654129
18	0	0.283429	0.30515	0	0.198591	0	0
19	0.04869	0	0	0.132972	0.136699	0.337579	0.325776
