# Supplementary material for: Loss of Myo19 increases metastasis by enhancing microenvironmental ROS gradient and chemotaxis
Source: EMBO Rep. 2024 Jan 26;25(3):9. doi: 10.1038/s44319-023-00052-y (PMC10933354; doi:10.1038/s44319-023-00052-y)
Supplement: Supplementary file 6 — Figure EV Source Data [file 44319_2023_52_MOESM6_ESM.zip › Figure EV/Figure EV4/4C/invasion rate.xlsx]

## Sheet: Sheet1
WT	Myo19 KO	Nrf2 KD
0.82849	1.24765	0.782922
0.957454	1.04499	0.734915
1.05011	1.45879	0.746439
1.05849	1.09111	0.812995
1.15344	1.42181	0.915762
0.952012	1.18817	0.87621
