# Supplementary material for: Loss of Myo19 increases metastasis by enhancing microenvironmental ROS gradient and chemotaxis
Source: EMBO Rep. 2024 Jan 26;25(3):9. doi: 10.1038/s44319-023-00052-y (PMC10933354; doi:10.1038/s44319-023-00052-y)
Supplement: Supplementary file 6 — Figure EV Source Data [file 44319_2023_52_MOESM6_ESM.zip › Figure EV/Figure EV4/4G/wound scratch.xlsx]

## Sheet: Sheet1
Time (h)	scramble					Myo19 KD
0	0	0	0	0	0	0	0	0	0	0
0.333333	-2.87	1.6	0.65	0.97	0.35	0.16	0.59	1.06	0.44	0.64
0.666667	1.5	1.39	0.66	1.02	0.4	0.13	0.65	1.28	0.27	0.79
1	-0.7	1.42	0.74	1.38	0.57	0.66	0.77	1.56	0.66	1.09
1.33333	0.28	1.4	0.92	1.33	0.46	1.14	1.05	1.98	0.79	1.5
1.66667	0.49	1.59	0.83	1.3	0.53	1.09	1.47	2.21	1.1	1.62
2	-0.13	1.87	1.14	1.49	0.59	1.36	1.73	2.4	0.66	1.87
2.33333	-0.67	2.89	1.44	1.79	0.92	1.89	1.84	2.72	0.7	1.92
2.66667	2.1	3.88	2.34	2.18	1.52	2.09	1.59	2.49	1.12	2.27
3	1.96	5.14	3.13	2.81	2.1	2.41	2.32	3.13	1.94	2.99
3.33333	3.73	6.17	4.35	3.66	2.9	3.5	3.53	3.83	2.7	3.69
3.66667	4.86	7.49	5.56	4.7	4.15	4.74	4.66	4.91	3.82	4.65
4	6.27	9.27	6.77	5.88	5.35	6.31	5.57	6.09	4.94	5.46
4.33333	7.8	11.13	8.32	7.32	6.52	7.5	6.74	7.17	6.25	6.46
4.66667	8.65	12.86	9.62	8.33	7.25	8.79	8.03	8.84	7.67	7.8
5	10.37	14.94	11.42	10.14	8.56	10.14	9.4	9.97	9.23	9.22
5.33333	11.64	15.81	13.09	11.53	9.64	11.51	10.73	11.08	10.86	10.48
5.66667	12.69	16.91	14.47	13.31	11.22	13.29	12.33	12.34	12.57	12.01
6	14.52	18.02	16.23	14.76	11.97	14.88	13.69	13.99	13.77	13.37
6.33333	16.16	18.6	18.04	16.24	13.28	16.43	14.89	15.39	14.91	14.73
6.66667	17.79	19.74	19.42	17.43	14.9	17.83	16.11	17.01	16.48	16.49
7	19	21.24	20.7	18.7	16.17	19.04	17.48	18.56	18.13	18.07
7.33333	20.17	22.5	22.5	20.3	17.67	20.77	18.82	19.97	19.91	19.45
7.66667	21.51	23.97	23.98	21.6	19.7	22.25	20.49	21.81	21.07	20.45
8	21.5	25.1	25.01	23.18	21.38	23.5	21.99	23.81	22.46	22.07
8.33333	23.5	26.72	26.29	25.01	21.12	24.54	23.34	25.27	24.38	23.81
8.66667	25.34	27.99	27.48	25.66	22.1	25.29	24.96	26.54	26.16	25.59
9	26.39	28.67	28.83	26.79	23.72	26.81	26.22	28.27	27.65	27.15
9.33333	28	29.81	29.85	27.8	22.48	28.62	27.72	29.86	29.14	28.8
9.66667	29.06	31.36	30.72	29.03	23.84	29.9	29.29	31.55	31.51	30.84
10	30.5	32.45	32.35	30.44	32.24	31.47	30.69	32.74	32.82	32.21
10.3333	32.26	34.22	33.72	30.92	33.71	32.7	31.52	34.47	34.17	32.97
10.6667	32.42	35.07	34.92	32.97	34.21	34.13	32.81	35.87	35.84	34.65
11	34.36	36.43	36.71	34.98	35.04	35.88	33.97	37.07	38.02	36.27
11.3333	36.01	37.69	37.64	35.5	36.23	37.23	35.67	38.49	39.02	38.23
11.6667	39.95	39.15	38.64	36.88	37.24	38.81	37.32	39.94	40.68	40.15
12	41.41	40.68	40.12	37.94	37.81	40.13	39.23	41.08	43.1	41.88
12.3333	43.19	42.57	41.79	38.93	38.86	41.25	40.76	42.53	45.08	43.67
12.6667	44.52	43.05	43.65	40.54	40.37	42.75	42.51	44.24	47.04	44.9
13	45.73	43.97	45.12	41.51	41.81	43.79	44.34	45.83	48.79	46.13
13.3333	47.25	45.45	46.23	42.53	42.84	44.77	44.7	47.3	50.62	47.84
13.6667	48.92	45.67	48.92	44.08	43.7	46.09	46.27	48.34	52.73	49.69
14	50.01	47.62	49.91	45.17	45.67	47.38	47.9	49.12	54.65	51.91
14.3333	51.86	49.42	51.74	46.39	46.93	48.49	49.55	50.79	56.08	53.74
14.6667	53.63	50.86	53.03	48.13	48.45	49.86	50.51	52.13	58.76	55.66
15	55.92	52.97	54.91	49.96	49.8	51.48	51.79	54.12	60.89	57.27
15.3333	56.83	54.65	56.99	49.92	51.11	52.89	53.35	55.89	62.83	59.34
15.6667	57.98	55.99	58.83	52.03	53.23	54.94	55.37	57.8	64.49	61.14
16	59	56.76	60.34	54.18	57.16	56.2	56.94	59.17	65.76	62.81
