# Supplementary material for: Loss of Myo19 increases metastasis by enhancing microenvironmental ROS gradient and chemotaxis
Source: EMBO Rep. 2024 Jan 26;25(3):9. doi: 10.1038/s44319-023-00052-y (PMC10933354; doi:10.1038/s44319-023-00052-y)
Supplement: Supplementary file 6 — Figure EV Source Data [file 44319_2023_52_MOESM6_ESM.zip › Figure EV/Figure EV4/4I/RoGFP ratio and Myo19 KO cells-WT+KO.xlsx]

## Sheet: WT+KO
Radius	RoGFP							Myo19 KO
1	1.03414	0.887968	1.00521	1.02881	1.03927	1.00461		323.392	307.4	307.214	315.659	308.57	315.18
0.98	0.953074	0.816073	0.915294	0.964876	0.910195	0.896473		336.625	326.5	320.223	327.917	325.366	330.978
0.9604	0.94535	0.80213	0.855683	0.931393	0.84095	0.867658		346.947	335.02	331.179	333.814	336.978	339.086
0.941192	0.918085	0.773053	0.842571	0.888721	0.784459	0.854489		351.041	335.828	335.693	332.909	339.588	338.458
0.922368	0.903211	0.76142	0.829525	0.859253	0.76943	0.841072		347.172	331.76	331.566	326.983	333.553	332.134
0.903921	0.884498	0.774523	0.812788	0.865565	0.804588	0.787227		340.302	328.382	327.954	317.472	328.451	321.767
0.885842	0.873925	0.788025	0.800529	0.905186	0.847664	0.772549		333.407	327.894	320.373	310.648	319.006	311.627
0.868126	0.855606	0.776597	0.81434	0.939138	0.883656	0.783093		324.023	323.299	311.703	304.854	304.26	302.748
0.850763	0.835561	0.779224	0.834181	0.941586	0.904973	0.801123		316.991	317.658	301.137	298.145	296.079	296.733
0.833748	0.837445	0.798	0.852033	0.944958	0.910547	0.827441		310.072	312.734	294.721	292.562	290.408	293.862
0.817073	0.848514	0.827883	0.883703	0.956543	0.901187	0.832591		305.534	305.136	291.873	289.059	285.663	289.425
0.800731	0.84263	0.848809	0.915766	0.960074	0.865697	0.81003		302.044	299.777	290.3	285.928	284.6	287.263
0.784717	0.806411	0.848622	0.927702	0.973474	0.839485	0.800601		297.447	298.019	285.783	285.008	285.16	285.796
0.769022	0.794518	0.840476	0.936407	1.00613	0.87244	0.832368		294.805	295.329	282.48	284.086	284.675	284.688
0.753642	0.797176	0.873725	0.920328	1.0266	0.906299	0.860364		293.651	292.073	280.372	282.793	282.925	283.448
0.738569	0.79983	0.891215	0.913442	1.00391	0.920156	0.864366		292.241	289.415	278.459	281.641	281.5	281.776
0.723798	0.803651	0.88788	0.963464	0.970755	0.908069	0.898018		292.492	288.252	277.026	279.8	280.653	280.917
0.709322	0.820001	0.927504	1.0297	0.964277	0.92896	0.937131		292.652	285.978	278.092	278.064	280.344	280.304
0.695135	0.861431	0.964144	1.07561	0.987897	0.941339	0.960746		292.755	284.658	278.376	277.796	279.724	279.93
0.681233	0.919314	0.989199	1.08496	1.0022	0.906605	0.979658		291.734	284.341	275.712	278.387	280.647	278.506
0.667608	0.96516	0.973441	1.07138	0.995155	0.909525	0.969582		290.489	282.36	272.966	278.43	282.303	274.906
0.654256	0.99007	0.963845	1.06688	0.988544	0.969061	0.959615		289.87	280.899	272.509	279.966	281.768	273.213
0.641171	1.01738	0.983433	1.07719	1.00171	0.999413	0.980616		290.39	279.635	274.503	280.402	277.34	272.02
0.628347	1.04601	0.996803	1.11314	1.02049	1.01756	1.01395		290.436	280.857	274.902	280.261	275.001	270.915
0.61578	1.06955	0.993557	1.10045	1.03416	1.01482	1.03997		289.49	281.053	272.689	279.735	273.792	271.013
0.603465	1.06926	1.00403	1.08794	1.04558	1.00024	1.07768		286.332	279.783	272.127	277.999	274.191	271.872
0.591395	1.06799	1.00747	1.06792	1.06134	0.991141	1.1151		283.351	279.049	271.758	276.467	274.914	271.409
0.579568	1.06956	1.01961	1.04586	1.06843	0.990613	1.11648		281.87	278.338	271.428	274.391	275.321	270.275
0.567976	1.05398	1.0266	1.01866	1.08013	1.00812	1.1025		281.503	275.995	269.744	273.304	274.764	270.73
