# Supplementary material for: Loss of Myo19 increases metastasis by enhancing microenvironmental ROS gradient and chemotaxis
Source: EMBO Rep. 2024 Jan 26;25(3):9. doi: 10.1038/s44319-023-00052-y (PMC10933354; doi:10.1038/s44319-023-00052-y)
Supplement: Supplementary file 6 — Figure EV Source Data [file 44319_2023_52_MOESM6_ESM.zip › Figure EV/Figure EV4/4K/RoGFP ratio and Myo19 KO cells-KO+WT.xlsx]

## Sheet: KO+WT
Radius	RoGFP							Myo19 KO
1	0.996207	1.08238	0.945499	0.980583	1.02583	0.969496		434.599	429.558	433.733	467.344	424.957	448.164
0.98	0.939785	0.954114	0.849754	0.875983	0.973889	0.903004		493.829	472.827	485.081	537.199	484.582	522.733
0.9604	0.945834	0.860517	0.841962	0.866439	0.970394	0.901316		561.567	523.609	540.161	596.296	545.65	588.552
0.941192	0.958083	0.843846	0.895457	0.897452	0.958265	0.894281		632.543	578.482	582.873	639.228	593.647	647.356
0.922368	0.933316	0.861617	0.910651	0.903333	0.934141	0.874445		673.036	636.33	619.369	681.249	638.156	715.637
0.903921	0.938401	0.86574	0.905554	0.894673	0.938006	0.855013		704.283	680.859	647.69	726.093	668.545	759.213
0.885842	0.955792	0.868037	0.924815	0.894969	0.959162	0.847015		727.677	711.311	669.839	742.252	681.923	771.606
0.868126	0.9658	0.885517	0.956577	0.899611	0.958292	0.863124		747.154	729.162	685.68	761.578	692.581	782.778
0.850763	0.974618	0.899512	0.974829	0.909057	0.955747	0.886119		756.9	738.507	695.203	764.844	713.281	780.926
0.833748	0.958061	0.952218	0.996171	0.930377	0.958898	0.895822		751.94	744.156	703.115	765.384	718.652	789.292
0.817073	0.951991	0.99992	1.01362	0.952869	0.971674	0.902343		748.34	746.191	707.022	766.962	718.614	795.967
0.800731	0.968102	1.00987	1.03863	0.961062	1.0099	0.908531		751.145	737.853	709.793	752.772	718.807	809.94
0.784717	1.00281	1.02049	1.03272	0.974117	1.0714	0.913484		747.996	729.405	699.571	735.524	727.709	821.03
0.769022	1.03427	1.01465	1.02056	1.01221	1.11852	0.922775		747.998	727.347	688.071	727.099	725.859	820.139
0.753642	1.07491	1.03515	1.04296	1.07354	1.12698	0.934295		752.917	726.154	685.794	717.481	721.462	810.254
0.738569	1.10317	1.07242	1.0547	1.12017	1.12573	0.936704		756.126	729.789	686.535	709.738	721.451	804.984
0.723798	1.12538	1.08559	1.05055	1.13557	1.11594	0.921993		756.3	729.448	696.659	705.262	726.082	798.684
0.709322	1.13066	1.08445	1.06375	1.15374	1.11369	0.904417		764.342	725.678	693.151	700.214	724.741	792.454
0.695135	1.1195	1.09659	1.06464	1.16824	1.10771	0.898571		771.106	724.131	682.696	690.66	728.188	781.807
0.681233	1.13567	1.13524	1.06956	1.17963	1.10826	0.911655		762.225	716.251	683.908	677.048	732.18	766.243
0.667608	1.16	1.17483	1.09879	1.16741	1.11841	0.936506		745.158	710.465	676.619	674.099	728.323	762.77
0.654256	1.18252	1.1891	1.13923	1.11185	1.17026	0.965619		739.53	706.969	680.664	696.25	720.529	763.61
0.641171	1.1873	1.17928	1.16482	1.07624	1.21836	0.977647		750.641	699.208	690.912	705.38	728.406	763.364
0.628347	1.17337	1.1746	1.17115	1.07024	1.22393	0.979806		768.374	696.016	685.316	694.374	736.901	758.175
0.61578	1.17378	1.18299	1.16914	1.08549	1.2112	0.978392		777.898	694.794	677.978	679.323	727.138	750.91
0.603465	1.18349	1.18603	1.15545	1.10359	1.18066	0.98922		772.514	692.06	689.789	667.653	722.548	746.302
0.591395	1.19406	1.1848	1.1381	1.117	1.15379	1.0055		764.017	691.231	694.233	661.265	729.913	751.194
0.579568	1.19217	1.17187	1.12777	1.14237	1.13998	1.02023		761.117	690.721	701.139	658.944	732.603	757.577
0.567976	1.18176	1.17474	1.1047	1.15759	1.13802	1.04168		763.471	693.214	701.155	662.413	736.609	757.567
