# Supplementary material for: Loss of Myo19 increases metastasis by enhancing microenvironmental ROS gradient and chemotaxis
Source: EMBO Rep. 2024 Jan 26;25(3):9. doi: 10.1038/s44319-023-00052-y (PMC10933354; doi:10.1038/s44319-023-00052-y)
Supplement: Supplementary file 6 — Figure EV Source Data [file 44319_2023_52_MOESM6_ESM.zip › Figure EV/Figure EV5/5C/transwell.xlsx]

## Sheet: Sheet1
ctrl	H2O2	H2O2+Catalase
1.11925	0.578281	0.373085
0.998001	0.671552	0.289141
0.792805	0.578281	0.363757
0.746169	0.671552	0.391739
0.708861	0.522318	0.261159
1.24051	0.624917	0.61559
1.31512	0.624917	0.410393
0.998001	0.634244	0.410393
1.39907	0.680879	0.279813
0.914057	0.531646	0.326449
0.998001	0.578281	0.457029
0.932712	0.503664	0.475683
0.811459	0.447702	0.568954
1.02598	0.746169	0.559627
	0.764823	0.317122
